# Supplementary material for: Disclosing the Interaction of Gold Nanoparticles with Aβ(1–40) Monomers through Replica Exchange Molecular Dynamics Simulations
Source: Int J Mol Sci. 2020 Dec 22;22(1):26. doi: 10.3390/ijms22010026 (PMC7792802; doi:10.3390/ijms22010026)
Supplement: Supplementary file 1 [file ijms-22-00026-s001.zip]

Archive with 3 entries (3 files):
- AuNP-1amyloid_trajout.xtc
- AuNP-1amyloid.gro
- __MACOSX/._AuNP-1amyloid.gro
