# Supplementary material for: Disclosing the Interaction of Gold Nanoparticles with Aβ(1–40) Monomers through Replica Exchange Molecular Dynamics Simulations
Source: Int J Mol Sci. 2020 Dec 22;22(1):26. doi: 10.3390/ijms22010026 (PMC7792802; doi:10.3390/ijms22010026)
Supplement: Supplementary file 1 [file ijms-22-00026-s001.zip › AuNP-1amyloid.gro]

Protein in water
68324
   41AU      AU    1   2.665   3.288   4.306
   42AU      AU    2   2.665   3.492   4.102
   43AU      AU    3   2.665   3.288   4.714
   44AU      AU    4   2.665   3.492   4.510
   45AU      AU    5   2.665   3.492   4.918
   46AU      AU    6   2.461   3.899   3.898
   47AU      AU    7   2.665   3.696   3.898
   48AU      AU    8   2.665   3.899   3.695
   49AU      AU    9   2.461   3.696   4.102
   50AU      AU   10   2.461   3.899   4.306
   51AU      AU   11   2.665   3.696   4.306
   52AU      AU   12   2.665   3.899   4.102
   53AU      AU   13   2.461   3.696   4.510
   54AU      AU   14   2.461   3.899   4.714
   55AU      AU   15   2.665   3.696   4.714
   56AU      AU   16   2.665   3.899   4.510
   57AU      AU   17   2.461   3.696   4.918
   58AU      AU   18   2.461   3.899   5.122
   59AU      AU   19   2.665   3.696   5.122
   60AU      AU   20   2.665   3.899   4.918
   61AU      AU   21   2.665   3.899   5.326
   62AU      AU   22   2.665   4.103   3.491
   63AU      AU   23   2.665   4.307   3.287
   64AU      AU   24   2.461   4.103   3.695
   65AU      AU   25   2.461   4.307   3.898
   66AU      AU   26   2.665   4.103   3.898
   67AU      AU   27   2.665   4.307   3.695
   68AU      AU   28   2.461   4.103   4.102
   69AU      AU   29   2.461   4.307   4.306
   70AU      AU   30   2.665   4.103   4.306
   71AU      AU   31   2.665   4.307   4.102
   72AU      AU   32   2.461   4.103   4.510
   73AU      AU   33   2.461   4.307   4.714
   74AU      AU   34   2.665   4.103   4.714
   75AU      AU   35   2.665   4.307   4.510
   76AU      AU   36   2.461   4.103   4.918
   77AU      AU   37   2.461   4.307   5.122
   78AU      AU   38   2.665   4.103   5.122
   79AU      AU   39   2.665   4.307   4.918
   80AU      AU   40   2.461   4.103   5.326
   81AU      AU   41   2.665   4.103   5.530
   82AU      AU   42   2.665   4.307   5.326
   83AU      AU   43   2.665   4.307   5.734
   84AU      AU   44   2.665   4.511   3.491
   85AU      AU   45   2.665   4.715   3.287
   86AU      AU   46   2.461   4.511   3.695
   87AU      AU   47   2.461   4.715   3.898
   88AU      AU   48   2.665   4.511   3.898
   89AU      AU   49   2.665   4.715   3.695
   90AU      AU   50   2.461   4.511   4.102
   91AU      AU   51   2.461   4.715   4.306
   92AU      AU   52   2.665   4.511   4.306
   93AU      AU   53   2.665   4.715   4.102
   94AU      AU   54   2.461   4.511   4.510
   95AU      AU   55   2.461   4.715   4.714
   96AU      AU   56   2.665   4.511   4.714
   97AU      AU   57   2.665   4.715   4.510
   98AU      AU   58   2.461   4.511   4.918
   99AU      AU   59   2.461   4.715   5.122
  100AU      AU   60   2.665   4.511   5.122
  101AU      AU   61   2.665   4.715   4.918
  102AU      AU   62   2.461   4.511   5.326
  103AU      AU   63   2.665   4.511   5.530
  104AU      AU   64   2.665   4.715   5.326
  105AU      AU   65   2.665   4.715   5.734
  106AU      AU   66   2.665   4.919   3.491
  107AU      AU   67   2.461   4.919   3.695
  108AU      AU   68   2.461   5.123   3.898
  109AU      AU   69   2.665   4.919   3.898
  110AU      AU   70   2.665   5.123   3.695
  111AU      AU   71   2.461   4.919   4.102
  112AU      AU   72   2.461   5.123   4.306
  113AU      AU   73   2.665   4.919   4.306
  114AU      AU   74   2.665   5.123   4.102
  115AU      AU   75   2.461   4.919   4.510
  116AU      AU   76   2.461   5.123   4.714
  117AU      AU   77   2.665   4.919   4.714
  118AU      AU   78   2.665   5.123   4.510
  119AU      AU   79   2.461   4.919   4.918
  120AU      AU   80   2.461   5.123   5.122
  121AU      AU   81   2.665   4.919   5.122
  122AU      AU   82   2.665   5.123   4.918
  123AU      AU   83   2.461   4.919   5.326
  124AU      AU   84   2.665   4.919   5.530
  125AU      AU   85   2.665   5.123   5.326
  126AU      AU   86   2.665   5.327   3.898
  127AU      AU   87   2.461   5.327   4.102
  128AU      AU   88   2.665   5.327   4.306
  129AU      AU   89   2.665   5.531   4.102
  130AU      AU   90   2.461   5.327   4.510
  131AU      AU   91   2.665   5.327   4.714
  132AU      AU   92   2.665   5.531   4.510
  133AU      AU   93   2.461   5.327   4.918
  134AU      AU   94   2.665   5.327   5.122
  135AU      AU   95   2.665   5.531   4.918
  136AU      AU   96   2.665   5.735   4.306
  137AU      AU   97   2.665   5.735   4.714
  138AU      AU   98   3.073   3.084   3.695
  139AU      AU   99   2.869   3.084   4.306
  140AU      AU  100   3.073   2.880   4.306
  141AU      AU  101   3.073   3.084   4.102
  142AU      AU  102   2.869   3.084   4.714
  143AU      AU  103   3.073   2.880   4.714
  144AU      AU  104   3.073   3.084   4.510
  145AU      AU  105   3.073   3.084   4.918
  146AU      AU  106   3.073   3.084   5.326
  147AU      AU  107   2.869   3.492   3.491
  148AU      AU  108   3.073   3.288   3.491
  149AU      AU  109   3.073   3.492   3.287
  150AU      AU  110   2.869   3.288   3.695
  151AU      AU  111   2.869   3.492   3.898
  152AU      AU  112   3.073   3.288   3.898
  153AU      AU  113   3.073   3.492   3.695
  154AU      AU  114   2.869   3.288   4.102
  155AU      AU  115   2.869   3.492   4.306
  156AU      AU  116   3.073   3.288   4.306
  157AU      AU  117   3.073   3.492   4.102
  158AU      AU  118   2.869   3.288   4.510
  159AU      AU  119   2.869   3.492   4.714
  160AU      AU  120   3.073   3.288   4.714
  161AU      AU  121   3.073   3.492   4.510
  162AU      AU  122   2.869   3.288   4.918
  163AU      AU  123   2.869   3.492   5.122
  164AU      AU  124   3.073   3.288   5.122
  165AU      AU  125   3.073   3.492   4.918
  166AU      AU  126   2.869   3.288   5.326
  167AU      AU  127   2.869   3.492   5.530
  168AU      AU  128   3.073   3.288   5.530
  169AU      AU  129   3.073   3.492   5.326
  170AU      AU  130   3.073   3.492   5.734
  171AU      AU  131   3.073   3.696   3.083
  172AU      AU  132   2.869   3.696   3.287
  173AU      AU  133   2.869   3.899   3.491
  174AU      AU  134   3.073   3.696   3.491
  175AU      AU  135   3.073   3.899   3.287
  176AU      AU  136   2.869   3.696   3.695
  177AU      AU  137   2.869   3.899   3.898
  178AU      AU  138   3.073   3.696   3.898
  179AU      AU  139   3.073   3.899   3.695
  180AU      AU  140   2.869   3.696   4.102
  181AU      AU  141   2.869   3.899   4.306
  182AU      AU  142   3.073   3.696   4.306
  183AU      AU  143   3.073   3.899   4.102
  184AU      AU  144   2.869   3.696   4.510
  185AU      AU  145   2.869   3.899   4.714
  186AU      AU  146   3.073   3.696   4.714
  187AU      AU  147   3.073   3.899   4.510
  188AU      AU  148   2.869   3.696   4.918
  189AU      AU  149   2.869   3.899   5.122
  190AU      AU  150   3.073   3.696   5.122
  191AU      AU  151   3.073   3.899   4.918
  192AU      AU  152   2.869   3.696   5.326
  193AU      AU  153   2.869   3.899   5.530
  194AU      AU  154   3.073   3.696   5.530
  195AU      AU  155   3.073   3.899   5.326
  196AU      AU  156   2.869   3.696   5.734
  197AU      AU  157   3.073   3.696   5.938
  198AU      AU  158   3.073   3.899   5.734
  199AU      AU  159   2.869   4.307   3.083
  200AU      AU  160   3.073   4.103   3.083
  201AU      AU  161   3.073   4.307   2.879
  202AU      AU  162   2.869   4.103   3.287
  203AU      AU  163   2.869   4.307   3.491
  204AU      AU  164   3.073   4.103   3.491
  205AU      AU  165   3.073   4.307   3.287
  206AU      AU  166   2.869   4.103   3.695
  207AU      AU  167   2.869   4.307   3.898
  208AU      AU  168   3.073   4.103   3.898
  209AU      AU  169   3.073   4.307   3.695
  210AU      AU  170   2.869   4.103   4.102
  211AU      AU  171   2.869   4.307   4.306
  212AU      AU  172   3.073   4.103   4.306
  213AU      AU  173   3.073   4.307   4.102
  214AU      AU  174   2.869   4.103   4.510
  215AU      AU  175   2.869   4.307   4.714
  216AU      AU  176   3.073   4.103   4.714
  217AU      AU  177   3.073   4.307   4.510
  218AU      AU  178   2.869   4.103   4.918
  219AU      AU  179   2.869   4.307   5.122
  220AU      AU  180   3.073   4.103   5.122
  221AU      AU  181   3.073   4.307   4.918
  222AU      AU  182   2.869   4.103   5.326
  223AU      AU  183   2.869   4.307   5.530
  224AU      AU  184   3.073   4.103   5.530
  225AU      AU  185   3.073   4.307   5.326
  226AU      AU  186   2.869   4.103   5.734
  227AU      AU  187   2.869   4.307   5.938
  228AU      AU  188   3.073   4.103   5.938
  229AU      AU  189   3.073   4.307   5.734
  230AU      AU  190   3.073   4.307   6.141
  231AU      AU  191   2.869   4.715   3.083
  232AU      AU  192   3.073   4.511   3.083
  233AU      AU  193   3.073   4.715   2.879
  234AU      AU  194   2.869   4.511   3.287
  235AU      AU  195   2.869   4.715   3.491
  236AU      AU  196   3.073   4.511   3.491
  237AU      AU  197   3.073   4.715   3.287
  238AU      AU  198   2.869   4.511   3.695
  239AU      AU  199   2.869   4.715   3.898
  240AU      AU  200   3.073   4.511   3.898
  241AU      AU  201   3.073   4.715   3.695
  242AU      AU  202   2.869   4.511   4.102
  243AU      AU  203   2.869   4.715   4.306
  244AU      AU  204   3.073   4.511   4.306
  245AU      AU  205   3.073   4.715   4.102
  246AU      AU  206   2.869   4.511   4.510
  247AU      AU  207   2.869   4.715   4.714
  248AU      AU  208   3.073   4.511   4.714
  249AU      AU  209   3.073   4.715   4.510
  250AU      AU  210   2.869   4.511   4.918
  251AU      AU  211   2.869   4.715   5.122
  252AU      AU  212   3.073   4.511   5.122
  253AU      AU  213   3.073   4.715   4.918
  254AU      AU  214   2.869   4.511   5.326
  255AU      AU  215   2.869   4.715   5.530
  256AU      AU  216   3.073   4.511   5.530
  257AU      AU  217   3.073   4.715   5.326
  258AU      AU  218   2.869   4.511   5.734
  259AU      AU  219   2.869   4.715   5.938
  260AU      AU  220   3.073   4.511   5.938
  261AU      AU  221   3.073   4.715   5.734
  262AU      AU  222   3.073   4.715   6.141
  263AU      AU  223   3.073   4.919   3.083
  264AU      AU  224   2.869   4.919   3.287
  265AU      AU  225   2.869   5.123   3.491
  266AU      AU  226   3.073   4.919   3.491
  267AU      AU  227   3.073   5.123   3.287
  268AU      AU  228   2.869   4.919   3.695
  269AU      AU  229   2.869   5.123   3.898
  270AU      AU  230   3.073   4.919   3.898
  271AU      AU  231   3.073   5.123   3.695
  272AU      AU  232   2.869   4.919   4.102
  273AU      AU  233   2.869   5.123   4.306
  274AU      AU  234   3.073   4.919   4.306
  275AU      AU  235   3.073   5.123   4.102
  276AU      AU  236   2.869   4.919   4.510
  277AU      AU  237   2.869   5.123   4.714
  278AU      AU  238   3.073   4.919   4.714
  279AU      AU  239   3.073   5.123   4.510
  280AU      AU  240   2.869   4.919   4.918
  281AU      AU  241   2.869   5.123   5.122
  282AU      AU  242   3.073   4.919   5.122
  283AU      AU  243   3.073   5.123   4.918
  284AU      AU  244   2.869   4.919   5.326
  285AU      AU  245   2.869   5.123   5.530
  286AU      AU  246   3.073   4.919   5.530
  287AU      AU  247   3.073   5.123   5.326
  288AU      AU  248   2.869   4.919   5.734
  289AU      AU  249   3.073   4.919   5.938
  290AU      AU  250   3.073   5.123   5.734
  291AU      AU  251   3.073   5.327   3.083
  292AU      AU  252   2.869   5.327   3.287
  293AU      AU  253   2.869   5.531   3.491
  294AU      AU  254   3.073   5.327   3.491
  295AU      AU  255   3.073   5.531   3.287
  296AU      AU  256   2.869   5.327   3.695
  297AU      AU  257   2.869   5.531   3.898
  298AU      AU  258   3.073   5.327   3.898
  299AU      AU  259   3.073   5.531   3.695
  300AU      AU  260   2.869   5.327   4.102
  301AU      AU  261   2.869   5.531   4.306
  302AU      AU  262   3.073   5.327   4.306
  303AU      AU  263   3.073   5.531   4.102
  304AU      AU  264   2.869   5.327   4.510
  305AU      AU  265   2.869   5.531   4.714
  306AU      AU  266   3.073   5.327   4.714
  307AU      AU  267   3.073   5.531   4.510
  308AU      AU  268   2.869   5.327   4.918
  309AU      AU  269   2.869   5.531   5.122
  310AU      AU  270   3.073   5.327   5.122
  311AU      AU  271   3.073   5.531   4.918
  312AU      AU  272   2.869   5.327   5.326
  313AU      AU  273   2.869   5.531   5.530
  314AU      AU  274   3.073   5.327   5.530
  315AU      AU  275   3.073   5.531   5.326
  316AU      AU  276   2.869   5.327   5.734
  317AU      AU  277   3.073   5.327   5.938
  318AU      AU  278   3.073   5.531   5.734
  319AU      AU  279   3.073   5.735   3.491
  320AU      AU  280   2.869   5.735   3.695
  321AU      AU  281   3.073   5.735   3.898
  322AU      AU  282   3.073   5.939   3.695
  323AU      AU  283   2.869   5.735   4.102
  324AU      AU  284   2.869   5.939   4.306
  325AU      AU  285   3.073   5.735   4.306
  326AU      AU  286   3.073   5.939   4.102
  327AU      AU  287   2.869   5.735   4.510
  328AU      AU  288   2.869   5.939   4.714
  329AU      AU  289   3.073   5.735   4.714
  330AU      AU  290   3.073   5.939   4.510
  331AU      AU  291   2.869   5.735   4.918
  332AU      AU  292   3.073   5.735   5.122
  333AU      AU  293   3.073   5.939   4.918
  334AU      AU  294   2.869   5.735   5.326
  335AU      AU  295   3.073   5.735   5.530
  336AU      AU  296   3.073   5.939   5.326
  337AU      AU  297   3.073   6.142   4.306
  338AU      AU  298   3.073   6.142   4.714
  339AU      AU  299   3.277   2.676   4.306
  340AU      AU  300   3.481   2.676   4.102
  341AU      AU  301   3.277   2.676   4.714
  342AU      AU  302   3.481   2.676   4.510
  343AU      AU  303   3.481   2.676   4.918
  344AU      AU  304   3.277   3.084   3.491
  345AU      AU  305   3.481   2.880   3.491
  346AU      AU  306   3.481   3.084   3.287
  347AU      AU  307   3.277   2.880   3.695
  348AU      AU  308   3.277   3.084   3.898
  349AU      AU  309   3.481   2.880   3.898
  350AU      AU  310   3.481   3.084   3.695
  351AU      AU  311   3.277   2.880   4.102
  352AU      AU  312   3.277   3.084   4.306
  353AU      AU  313   3.481   2.880   4.306
  354AU      AU  314   3.481   3.084   4.102
  355AU      AU  315   3.277   2.880   4.510
  356AU      AU  316   3.277   3.084   4.714
  357AU      AU  317   3.481   2.880   4.714
  358AU      AU  318   3.481   3.084   4.510
  359AU      AU  319   3.277   2.880   4.918
  360AU      AU  320   3.277   3.084   5.122
  361AU      AU  321   3.481   2.880   5.122
  362AU      AU  322   3.481   3.084   4.918
  363AU      AU  323   3.277   2.880   5.326
  364AU      AU  324   3.277   3.084   5.530
  365AU      AU  325   3.481   2.880   5.530
  366AU      AU  326   3.481   3.084   5.326
  367AU      AU  327   3.481   3.084   5.734
  368AU      AU  328   3.277   3.492   3.083
  369AU      AU  329   3.481   3.288   3.083
  370AU      AU  330   3.481   3.492   2.879
  371AU      AU  331   3.277   3.288   3.287
  372AU      AU  332   3.277   3.492   3.491
  373AU      AU  333   3.481   3.288   3.491
  374AU      AU  334   3.481   3.492   3.287
  375AU      AU  335   3.277   3.288   3.695
  376AU      AU  336   3.277   3.492   3.898
  377AU      AU  337   3.481   3.288   3.898
  378AU      AU  338   3.481   3.492   3.695
  379AU      AU  339   3.277   3.288   4.102
  380AU      AU  340   3.277   3.492   4.306
  381AU      AU  341   3.481   3.288   4.306
  382AU      AU  342   3.481   3.492   4.102
  383AU      AU  343   3.277   3.288   4.510
  384AU      AU  344   3.277   3.492   4.714
  385AU      AU  345   3.481   3.288   4.714
  386AU      AU  346   3.481   3.492   4.510
  387AU      AU  347   3.277   3.288   4.918
  388AU      AU  348   3.277   3.492   5.122
  389AU      AU  349   3.481   3.288   5.122
  390AU      AU  350   3.481   3.492   4.918
  391AU      AU  351   3.277   3.288   5.326
  392AU      AU  352   3.277   3.492   5.530
  393AU      AU  353   3.481   3.288   5.530
  394AU      AU  354   3.481   3.492   5.326
  395AU      AU  355   3.277   3.288   5.734
  396AU      AU  356   3.277   3.492   5.938
  397AU      AU  357   3.481   3.288   5.938
  398AU      AU  358   3.481   3.492   5.734
  399AU      AU  359   3.481   3.492   6.141
  400AU      AU  360   3.277   3.696   2.879
  401AU      AU  361   3.277   3.899   3.083
  402AU      AU  362   3.481   3.696   3.083
  403AU      AU  363   3.481   3.899   2.879
  404AU      AU  364   3.277   3.696   3.287
  405AU      AU  365   3.277   3.899   3.491
  406AU      AU  366   3.481   3.696   3.491
  407AU      AU  367   3.481   3.899   3.287
  408AU      AU  368   3.277   3.696   3.695
  409AU      AU  369   3.277   3.899   3.898
  410AU      AU  370   3.481   3.696   3.898
  411AU      AU  371   3.481   3.899   3.695
  412AU      AU  372   3.277   3.696   4.102
  413AU      AU  373   3.277   3.899   4.306
  414AU      AU  374   3.481   3.696   4.306
  415AU      AU  375   3.481   3.899   4.102
  416AU      AU  376   3.277   3.696   4.510
  417AU      AU  377   3.277   3.899   4.714
  418AU      AU  378   3.481   3.696   4.714
  419AU      AU  379   3.481   3.899   4.510
  420AU      AU  380   3.277   3.696   4.918
  421AU      AU  381   3.277   3.899   5.122
  422AU      AU  382   3.481   3.696   5.122
  423AU      AU  383   3.481   3.899   4.918
  424AU      AU  384   3.277   3.696   5.326
  425AU      AU  385   3.277   3.899   5.530
  426AU      AU  386   3.481   3.696   5.530
  427AU      AU  387   3.481   3.899   5.326
  428AU      AU  388   3.277   3.696   5.734
  429AU      AU  389   3.277   3.899   5.938
  430AU      AU  390   3.481   3.696   5.938
  431AU      AU  391   3.481   3.899   5.734
  432AU      AU  392   3.277   3.696   6.141
  433AU      AU  393   3.481   3.899   6.141
  434AU      AU  394   3.277   4.307   2.675
  435AU      AU  395   3.481   4.103   2.675
  436AU      AU  396   3.277   4.103   2.879
  437AU      AU  397   3.277   4.307   3.083
  438AU      AU  398   3.481   4.103   3.083
  439AU      AU  399   3.481   4.307   2.879
  440AU      AU  400   3.277   4.103   3.287
  441AU      AU  401   3.277   4.307   3.491
  442AU      AU  402   3.481   4.103   3.491
  443AU      AU  403   3.481   4.307   3.287
  444AU      AU  404   3.277   4.103   3.695
  445AU      AU  405   3.277   4.307   3.898
  446AU      AU  406   3.481   4.103   3.898
  447AU      AU  407   3.481   4.307   3.695
  448AU      AU  408   3.277   4.103   4.102
  449AU      AU  409   3.277   4.307   4.306
  450AU      AU  410   3.481   4.103   4.306
  451AU      AU  411   3.481   4.307   4.102
  452AU      AU  412   3.277   4.103   4.510
  453AU      AU  413   3.277   4.307   4.714
  454AU      AU  414   3.481   4.103   4.714
  455AU      AU  415   3.481   4.307   4.510
  456AU      AU  416   3.277   4.103   4.918
  457AU      AU  417   3.277   4.307   5.122
  458AU      AU  418   3.481   4.103   5.122
  459AU      AU  419   3.481   4.307   4.918
  460AU      AU  420   3.277   4.103   5.326
  461AU      AU  421   3.277   4.307   5.530
  462AU      AU  422   3.481   4.103   5.530
  463AU      AU  423   3.481   4.307   5.326
  464AU      AU  424   3.277   4.103   5.734
  465AU      AU  425   3.277   4.307   5.938
  466AU      AU  426   3.481   4.103   5.938
  467AU      AU  427   3.481   4.307   5.734
  468AU      AU  428   3.277   4.103   6.141
  469AU      AU  429   3.277   4.307   6.345
  470AU      AU  430   3.481   4.103   6.345
  471AU      AU  431   3.481   4.307   6.141
  472AU      AU  432   3.277   4.715   2.675
  473AU      AU  433   3.481   4.511   2.675
  474AU      AU  434   3.277   4.511   2.879
  475AU      AU  435   3.277   4.715   3.083
  476AU      AU  436   3.481   4.511   3.083
  477AU      AU  437   3.481   4.715   2.879
  478AU      AU  438   3.277   4.511   3.287
  479AU      AU  439   3.277   4.715   3.491
  480AU      AU  440   3.481   4.511   3.491
  481AU      AU  441   3.481   4.715   3.287
  482AU      AU  442   3.277   4.511   3.695
  483AU      AU  443   3.277   4.715   3.898
  484AU      AU  444   3.481   4.511   3.898
  485AU      AU  445   3.481   4.715   3.695
  486AU      AU  446   3.277   4.511   4.102
  487AU      AU  447   3.277   4.715   4.306
  488AU      AU  448   3.481   4.511   4.306
  489AU      AU  449   3.481   4.715   4.102
  490AU      AU  450   3.277   4.511   4.510
  491AU      AU  451   3.277   4.715   4.714
  492AU      AU  452   3.481   4.511   4.714
  493AU      AU  453   3.481   4.715   4.510
  494AU      AU  454   3.277   4.511   4.918
  495AU      AU  455   3.277   4.715   5.122
  496AU      AU  456   3.481   4.511   5.122
  497AU      AU  457   3.481   4.715   4.918
  498AU      AU  458   3.277   4.511   5.326
  499AU      AU  459   3.277   4.715   5.530
  500AU      AU  460   3.481   4.511   5.530
  501AU      AU  461   3.481   4.715   5.326
  502AU      AU  462   3.277   4.511   5.734
  503AU      AU  463   3.277   4.715   5.938
  504AU      AU  464   3.481   4.511   5.938
  505AU      AU  465   3.481   4.715   5.734
  506AU      AU  466   3.277   4.511   6.141
  507AU      AU  467   3.277   4.715   6.345
  508AU      AU  468   3.481   4.511   6.345
  509AU      AU  469   3.481   4.715   6.141
  510AU      AU  470   3.481   4.919   2.675
  511AU      AU  471   3.277   4.919   2.879
  512AU      AU  472   3.277   5.123   3.083
  513AU      AU  473   3.481   4.919   3.083
  514AU      AU  474   3.481   5.123   2.879
  515AU      AU  475   3.277   4.919   3.287
  516AU      AU  476   3.277   5.123   3.491
  517AU      AU  477   3.481   4.919   3.491
  518AU      AU  478   3.481   5.123   3.287
  519AU      AU  479   3.277   4.919   3.695
  520AU      AU  480   3.277   5.123   3.898
  521AU      AU  481   3.481   4.919   3.898
  522AU      AU  482   3.481   5.123   3.695
  523AU      AU  483   3.277   4.919   4.102
  524AU      AU  484   3.277   5.123   4.306
  525AU      AU  485   3.481   4.919   4.306
  526AU      AU  486   3.481   5.123   4.102
  527AU      AU  487   3.277   4.919   4.510
  528AU      AU  488   3.277   5.123   4.714
  529AU      AU  489   3.481   4.919   4.714
  530AU      AU  490   3.481   5.123   4.510
  531AU      AU  491   3.277   4.919   4.918
  532AU      AU  492   3.277   5.123   5.122
  533AU      AU  493   3.481   4.919   5.122
  534AU      AU  494   3.481   5.123   4.918
  535AU      AU  495   3.277   4.919   5.326
  536AU      AU  496   3.277   5.123   5.530
  537AU      AU  497   3.481   4.919   5.530
  538AU      AU  498   3.481   5.123   5.326
  539AU      AU  499   3.277   4.919   5.734
  540AU      AU  500   3.277   5.123   5.938
  541AU      AU  501   3.481   4.919   5.938
  542AU      AU  502   3.481   5.123   5.734
  543AU      AU  503   3.277   4.919   6.141
  544AU      AU  504   3.481   4.919   6.345
  545AU      AU  505   3.481   5.123   6.141
  546AU      AU  506   3.277   5.327   2.879
  547AU      AU  507   3.277   5.531   3.083
  548AU      AU  508   3.481   5.327   3.083
  549AU      AU  509   3.481   5.531   2.879
  550AU      AU  510   3.277   5.327   3.287
  551AU      AU  511   3.277   5.531   3.491
  552AU      AU  512   3.481   5.327   3.491
  553AU      AU  513   3.481   5.531   3.287
  554AU      AU  514   3.277   5.327   3.695
  555AU      AU  515   3.277   5.531   3.898
  556AU      AU  516   3.481   5.327   3.898
  557AU      AU  517   3.481   5.531   3.695
  558AU      AU  518   3.277   5.327   4.102
  559AU      AU  519   3.277   5.531   4.306
  560AU      AU  520   3.481   5.327   4.306
  561AU      AU  521   3.481   5.531   4.102
  562AU      AU  522   3.277   5.327   4.510
  563AU      AU  523   3.277   5.531   4.714
  564AU      AU  524   3.481   5.327   4.714
  565AU      AU  525   3.481   5.531   4.510
  566AU      AU  526   3.277   5.327   4.918
  567AU      AU  527   3.277   5.531   5.122
  568AU      AU  528   3.481   5.327   5.122
  569AU      AU  529   3.481   5.531   4.918
  570AU      AU  530   3.277   5.327   5.326
  571AU      AU  531   3.277   5.531   5.530
  572AU      AU  532   3.481   5.327   5.530
  573AU      AU  533   3.481   5.531   5.326
  574AU      AU  534   3.277   5.327   5.734
  575AU      AU  535   3.277   5.531   5.938
  576AU      AU  536   3.481   5.327   5.938
  577AU      AU  537   3.481   5.531   5.734
  578AU      AU  538   3.277   5.327   6.141
  579AU      AU  539   3.481   5.531   6.141
  580AU      AU  540   3.481   5.735   3.083
  581AU      AU  541   3.277   5.735   3.287
  582AU      AU  542   3.277   5.939   3.491
  583AU      AU  543   3.481   5.735   3.491
  584AU      AU  544   3.481   5.939   3.287
  585AU      AU  545   3.277   5.735   3.695
  586AU      AU  546   3.277   5.939   3.898
  587AU      AU  547   3.481   5.735   3.898
  588AU      AU  548   3.481   5.939   3.695
  589AU      AU  549   3.277   5.735   4.102
  590AU      AU  550   3.277   5.939   4.306
  591AU      AU  551   3.481   5.735   4.306
  592AU      AU  552   3.481   5.939   4.102
  593AU      AU  553   3.277   5.735   4.510
  594AU      AU  554   3.277   5.939   4.714
  595AU      AU  555   3.481   5.735   4.714
  596AU      AU  556   3.481   5.939   4.510
  597AU      AU  557   3.277   5.735   4.918
  598AU      AU  558   3.277   5.939   5.122
  599AU      AU  559   3.481   5.735   5.122
  600AU      AU  560   3.481   5.939   4.918
  601AU      AU  561   3.277   5.735   5.326
  602AU      AU  562   3.277   5.939   5.530
  603AU      AU  563   3.481   5.735   5.530
  604AU      AU  564   3.481   5.939   5.326
  605AU      AU  565   3.277   5.735   5.734
  606AU      AU  566   3.481   5.735   5.938
  607AU      AU  567   3.481   5.939   5.734
  608AU      AU  568   3.481   6.142   3.491
  609AU      AU  569   3.277   6.142   3.695
  610AU      AU  570   3.481   6.142   3.898
  611AU      AU  571   3.277   6.142   4.102
  612AU      AU  572   3.277   6.346   4.306
  613AU      AU  573   3.481   6.142   4.306
  614AU      AU  574   3.481   6.346   4.102
  615AU      AU  575   3.277   6.142   4.510
  616AU      AU  576   3.277   6.346   4.714
  617AU      AU  577   3.481   6.142   4.714
  618AU      AU  578   3.481   6.346   4.510
  619AU      AU  579   3.277   6.142   4.918
  620AU      AU  580   3.481   6.142   5.122
  621AU      AU  581   3.481   6.346   4.918
  622AU      AU  582   3.277   6.142   5.326
  623AU      AU  583   3.481   6.142   5.530
  624AU      AU  584   3.685   2.676   3.898
  625AU      AU  585   3.888   2.472   3.898
  626AU      AU  586   3.888   2.676   3.695
  627AU      AU  587   3.685   2.472   4.102
  628AU      AU  588   3.685   2.676   4.306
  629AU      AU  589   3.888   2.472   4.306
  630AU      AU  590   3.888   2.676   4.102
  631AU      AU  591   3.685   2.472   4.510
  632AU      AU  592   3.685   2.676   4.714
  633AU      AU  593   3.888   2.472   4.714
  634AU      AU  594   3.888   2.676   4.510
  635AU      AU  595   3.685   2.472   4.918
  636AU      AU  596   3.685   2.676   5.122
  637AU      AU  597   3.888   2.472   5.122
  638AU      AU  598   3.888   2.676   4.918
  639AU      AU  599   3.888   2.676   5.326
  640AU      AU  600   3.685   3.084   3.083
  641AU      AU  601   3.685   2.880   3.287
  642AU      AU  602   3.685   3.084   3.491
  643AU      AU  603   3.888   2.880   3.491
  644AU      AU  604   3.888   3.084   3.287
  645AU      AU  605   3.685   2.880   3.695
  646AU      AU  606   3.685   3.084   3.898
  647AU      AU  607   3.888   2.880   3.898
  648AU      AU  608   3.888   3.084   3.695
  649AU      AU  609   3.685   2.880   4.102
  650AU      AU  610   3.685   3.084   4.306
  651AU      AU  611   3.888   2.880   4.306
  652AU      AU  612   3.888   3.084   4.102
  653AU      AU  613   3.685   2.880   4.510
  654AU      AU  614   3.685   3.084   4.714
  655AU      AU  615   3.888   2.880   4.714
  656AU      AU  616   3.888   3.084   4.510
  657AU      AU  617   3.685   2.880   4.918
  658AU      AU  618   3.685   3.084   5.122
  659AU      AU  619   3.888   2.880   5.122
  660AU      AU  620   3.888   3.084   4.918
  661AU      AU  621   3.685   2.880   5.326
  662AU      AU  622   3.685   3.084   5.530
  663AU      AU  623   3.888   2.880   5.530
  664AU      AU  624   3.888   3.084   5.326
  665AU      AU  625   3.685   2.880   5.734
  666AU      AU  626   3.685   3.084   5.938
  667AU      AU  627   3.888   3.084   5.734
  668AU      AU  628   3.685   3.288   2.879
  669AU      AU  629   3.685   3.492   3.083
  670AU      AU  630   3.888   3.288   3.083
  671AU      AU  631   3.888   3.492   2.879
  672AU      AU  632   3.685   3.288   3.287
  673AU      AU  633   3.685   3.492   3.491
  674AU      AU  634   3.888   3.288   3.491
  675AU      AU  635   3.888   3.492   3.287
  676AU      AU  636   3.685   3.288   3.695
  677AU      AU  637   3.685   3.492   3.898
  678AU      AU  638   3.888   3.288   3.898
  679AU      AU  639   3.888   3.492   3.695
  680AU      AU  640   3.685   3.288   4.102
  681AU      AU  641   3.685   3.492   4.306
  682AU      AU  642   3.888   3.288   4.306
  683AU      AU  643   3.888   3.492   4.102
  684AU      AU  644   3.685   3.288   4.510
  685AU      AU  645   3.685   3.492   4.714
  686AU      AU  646   3.888   3.288   4.714
  687AU      AU  647   3.888   3.492   4.510
  688AU      AU  648   3.685   3.288   4.918
  689AU      AU  649   3.685   3.492   5.122
  690AU      AU  650   3.888   3.288   5.122
  691AU      AU  651   3.888   3.492   4.918
  692AU      AU  652   3.685   3.288   5.326
  693AU      AU  653   3.685   3.492   5.530
  694AU      AU  654   3.888   3.288   5.530
  695AU      AU  655   3.888   3.492   5.326
  696AU      AU  656   3.685   3.288   5.734
  697AU      AU  657   3.685   3.492   5.938
  698AU      AU  658   3.888   3.288   5.938
  699AU      AU  659   3.888   3.492   5.734
  700AU      AU  660   3.685   3.288   6.141
  701AU      AU  661   3.888   3.492   6.141
  702AU      AU  662   3.685   3.899   2.675
  703AU      AU  663   3.888   3.696   2.675
  704AU      AU  664   3.888   3.899   2.471
  705AU      AU  665   3.685   3.696   2.879
  706AU      AU  666   3.685   3.899   3.083
  707AU      AU  667   3.888   3.696   3.083
  708AU      AU  668   3.888   3.899   2.879
  709AU      AU  669   3.685   3.696   3.287
  710AU      AU  670   3.685   3.899   3.491
  711AU      AU  671   3.888   3.696   3.491
  712AU      AU  672   3.888   3.899   3.287
  713AU      AU  673   3.685   3.696   3.695
  714AU      AU  674   3.685   3.899   3.898
  715AU      AU  675   3.888   3.696   3.898
  716AU      AU  676   3.888   3.899   3.695
  717AU      AU  677   3.685   3.696   4.102
  718AU      AU  678   3.685   3.899   4.306
  719AU      AU  679   3.888   3.696   4.306
  720AU      AU  680   3.888   3.899   4.102
  721AU      AU  681   3.685   3.696   4.510
  722AU      AU  682   3.685   3.899   4.714
  723AU      AU  683   3.888   3.696   4.714
  724AU      AU  684   3.888   3.899   4.510
  725AU      AU  685   3.685   3.696   4.918
  726AU      AU  686   3.685   3.899   5.122
  727AU      AU  687   3.888   3.696   5.122
  728AU      AU  688   3.888   3.899   4.918
  729AU      AU  689   3.685   3.696   5.326
  730AU      AU  690   3.685   3.899   5.530
  731AU      AU  691   3.888   3.696   5.530
  732AU      AU  692   3.888   3.899   5.326
  733AU      AU  693   3.685   3.696   5.734
  734AU      AU  694   3.685   3.899   5.938
  735AU      AU  695   3.888   3.696   5.938
  736AU      AU  696   3.888   3.899   5.734
  737AU      AU  697   3.685   3.696   6.141
  738AU      AU  698   3.685   3.899   6.345
  739AU      AU  699   3.888   3.696   6.345
  740AU      AU  700   3.888   3.899   6.141
  741AU      AU  701   3.888   3.899   6.549
  742AU      AU  702   3.685   4.103   2.471
  743AU      AU  703   3.685   4.307   2.675
  744AU      AU  704   3.888   4.103   2.675
  745AU      AU  705   3.888   4.307   2.471
  746AU      AU  706   3.685   4.103   2.879
  747AU      AU  707   3.685   4.307   3.083
  748AU      AU  708   3.888   4.103   3.083
  749AU      AU  709   3.888   4.307   2.879
  750AU      AU  710   3.685   4.103   3.287
  751AU      AU  711   3.685   4.307   3.491
  752AU      AU  712   3.888   4.103   3.491
  753AU      AU  713   3.888   4.307   3.287
  754AU      AU  714   3.685   4.103   3.695
  755AU      AU  715   3.685   4.307   3.898
  756AU      AU  716   3.888   4.103   3.898
  757AU      AU  717   3.888   4.307   3.695
  758AU      AU  718   3.685   4.103   4.102
  759AU      AU  719   3.685   4.307   4.306
  760AU      AU  720   3.888   4.103   4.306
  761AU      AU  721   3.888   4.307   4.102
  762AU      AU  722   3.685   4.103   4.510
  763AU      AU  723   3.685   4.307   4.714
  764AU      AU  724   3.888   4.103   4.714
  765AU      AU  725   3.888   4.307   4.510
  766AU      AU  726   3.685   4.103   4.918
  767AU      AU  727   3.685   4.307   5.122
  768AU      AU  728   3.888   4.103   5.122
  769AU      AU  729   3.888   4.307   4.918
  770AU      AU  730   3.685   4.103   5.326
  771AU      AU  731   3.685   4.307   5.530
  772AU      AU  732   3.888   4.103   5.530
  773AU      AU  733   3.888   4.307   5.326
  774AU      AU  734   3.685   4.103   5.734
  775AU      AU  735   3.685   4.307   5.938
  776AU      AU  736   3.888   4.103   5.938
  777AU      AU  737   3.888   4.307   5.734
  778AU      AU  738   3.685   4.103   6.141
  779AU      AU  739   3.685   4.307   6.345
  780AU      AU  740   3.888   4.103   6.345
  781AU      AU  741   3.888   4.307   6.141
  782AU      AU  742   3.685   4.103   6.549
  783AU      AU  743   3.888   4.307   6.549
  784AU      AU  744   3.685   4.511   2.471
  785AU      AU  745   3.685   4.715   2.675
  786AU      AU  746   3.888   4.511   2.675
  787AU      AU  747   3.888   4.715   2.471
  788AU      AU  748   3.685   4.511   2.879
  789AU      AU  749   3.685   4.715   3.083
  790AU      AU  750   3.888   4.511   3.083
  791AU      AU  751   3.888   4.715   2.879
  792AU      AU  752   3.685   4.511   3.287
  793AU      AU  753   3.685   4.715   3.491
  794AU      AU  754   3.888   4.511   3.491
  795AU      AU  755   3.888   4.715   3.287
  796AU      AU  756   3.685   4.511   3.695
  797AU      AU  757   3.685   4.715   3.898
  798AU      AU  758   3.888   4.511   3.898
  799AU      AU  759   3.888   4.715   3.695
  800AU      AU  760   3.685   4.511   4.102
  801AU      AU  761   3.685   4.715   4.306
  802AU      AU  762   3.888   4.511   4.306
  803AU      AU  763   3.888   4.715   4.102
  804AU      AU  764   3.685   4.511   4.510
  805AU      AU  765   3.685   4.715   4.714
  806AU      AU  766   3.888   4.511   4.714
  807AU      AU  767   3.888   4.715   4.510
  808AU      AU  768   3.685   4.511   4.918
  809AU      AU  769   3.685   4.715   5.122
  810AU      AU  770   3.888   4.511   5.122
  811AU      AU  771   3.888   4.715   4.918
  812AU      AU  772   3.685   4.511   5.326
  813AU      AU  773   3.685   4.715   5.530
  814AU      AU  774   3.888   4.511   5.530
  815AU      AU  775   3.888   4.715   5.326
  816AU      AU  776   3.685   4.511   5.734
  817AU      AU  777   3.685   4.715   5.938
  818AU      AU  778   3.888   4.511   5.938
  819AU      AU  779   3.888   4.715   5.734
  820AU      AU  780   3.685   4.511   6.141
  821AU      AU  781   3.685   4.715   6.345
  822AU      AU  782   3.888   4.511   6.345
  823AU      AU  783   3.888   4.715   6.141
  824AU      AU  784   3.685   4.511   6.549
  825AU      AU  785   3.888   4.715   6.549
  826AU      AU  786   3.685   4.919   2.471
  827AU      AU  787   3.685   5.123   2.675
  828AU      AU  788   3.888   4.919   2.675
  829AU      AU  789   3.888   5.123   2.471
  830AU      AU  790   3.685   4.919   2.879
  831AU      AU  791   3.685   5.123   3.083
  832AU      AU  792   3.888   4.919   3.083
  833AU      AU  793   3.888   5.123   2.879
  834AU      AU  794   3.685   4.919   3.287
  835AU      AU  795   3.685   5.123   3.491
  836AU      AU  796   3.888   4.919   3.491
  837AU      AU  797   3.888   5.123   3.287
  838AU      AU  798   3.685   4.919   3.695
  839AU      AU  799   3.685   5.123   3.898
  840AU      AU  800   3.888   4.919   3.898
  841AU      AU  801   3.888   5.123   3.695
  842AU      AU  802   3.685   4.919   4.102
  843AU      AU  803   3.685   5.123   4.306
  844AU      AU  804   3.888   4.919   4.306
  845AU      AU  805   3.888   5.123   4.102
  846AU      AU  806   3.685   4.919   4.510
  847AU      AU  807   3.685   5.123   4.714
  848AU      AU  808   3.888   4.919   4.714
  849AU      AU  809   3.888   5.123   4.510
  850AU      AU  810   3.685   4.919   4.918
  851AU      AU  811   3.685   5.123   5.122
  852AU      AU  812   3.888   4.919   5.122
  853AU      AU  813   3.888   5.123   4.918
  854AU      AU  814   3.685   4.919   5.326
  855AU      AU  815   3.685   5.123   5.530
  856AU      AU  816   3.888   4.919   5.530
  857AU      AU  817   3.888   5.123   5.326
  858AU      AU  818   3.685   4.919   5.734
  859AU      AU  819   3.685   5.123   5.938
  860AU      AU  820   3.888   4.919   5.938
  861AU      AU  821   3.888   5.123   5.734
  862AU      AU  822   3.685   4.919   6.141
  863AU      AU  823   3.685   5.123   6.345
  864AU      AU  824   3.888   4.919   6.345
  865AU      AU  825   3.888   5.123   6.141
  866AU      AU  826   3.685   4.919   6.549
  867AU      AU  827   3.888   5.123   6.549
  868AU      AU  828   3.888   5.327   2.675
  869AU      AU  829   3.685   5.327   2.879
  870AU      AU  830   3.685   5.531   3.083
  871AU      AU  831   3.888   5.327   3.083
  872AU      AU  832   3.888   5.531   2.879
  873AU      AU  833   3.685   5.327   3.287
  874AU      AU  834   3.685   5.531   3.491
  875AU      AU  835   3.888   5.327   3.491
  876AU      AU  836   3.888   5.531   3.287
  877AU      AU  837   3.685   5.327   3.695
  878AU      AU  838   3.685   5.531   3.898
  879AU      AU  839   3.888   5.327   3.898
  880AU      AU  840   3.888   5.531   3.695
  881AU      AU  841   3.685   5.327   4.102
  882AU      AU  842   3.685   5.531   4.306
  883AU      AU  843   3.888   5.327   4.306
  884AU      AU  844   3.888   5.531   4.102
  885AU      AU  845   3.685   5.327   4.510
  886AU      AU  846   3.685   5.531   4.714
  887AU      AU  847   3.888   5.327   4.714
  888AU      AU  848   3.888   5.531   4.510
  889AU      AU  849   3.685   5.327   4.918
  890AU      AU  850   3.685   5.531   5.122
  891AU      AU  851   3.888   5.327   5.122
  892AU      AU  852   3.888   5.531   4.918
  893AU      AU  853   3.685   5.327   5.326
  894AU      AU  854   3.685   5.531   5.530
  895AU      AU  855   3.888   5.327   5.530
  896AU      AU  856   3.888   5.531   5.326
  897AU      AU  857   3.685   5.327   5.734
  898AU      AU  858   3.685   5.531   5.938
  899AU      AU  859   3.888   5.327   5.938
  900AU      AU  860   3.888   5.531   5.734
  901AU      AU  861   3.685   5.327   6.141
  902AU      AU  862   3.888   5.327   6.345
  903AU      AU  863   3.888   5.531   6.141
  904AU      AU  864   3.685   5.735   2.879
  905AU      AU  865   3.685   5.939   3.083
  906AU      AU  866   3.888   5.735   3.083
  907AU      AU  867   3.685   5.735   3.287
  908AU      AU  868   3.685   5.939   3.491
  909AU      AU  869   3.888   5.735   3.491
  910AU      AU  870   3.888   5.939   3.287
  911AU      AU  871   3.685   5.735   3.695
  912AU      AU  872   3.685   5.939   3.898
  913AU      AU  873   3.888   5.735   3.898
  914AU      AU  874   3.888   5.939   3.695
  915AU      AU  875   3.685   5.735   4.102
  916AU      AU  876   3.685   5.939   4.306
  917AU      AU  877   3.888   5.735   4.306
  918AU      AU  878   3.888   5.939   4.102
  919AU      AU  879   3.685   5.735   4.510
  920AU      AU  880   3.685   5.939   4.714
  921AU      AU  881   3.888   5.735   4.714
  922AU      AU  882   3.888   5.939   4.510
  923AU      AU  883   3.685   5.735   4.918
  924AU      AU  884   3.685   5.939   5.122
  925AU      AU  885   3.888   5.735   5.122
  926AU      AU  886   3.888   5.939   4.918
  927AU      AU  887   3.685   5.735   5.326
  928AU      AU  888   3.685   5.939   5.530
  929AU      AU  889   3.888   5.735   5.530
  930AU      AU  890   3.888   5.939   5.326
  931AU      AU  891   3.685   5.735   5.734
  932AU      AU  892   3.685   5.939   5.938
  933AU      AU  893   3.888   5.735   5.938
  934AU      AU  894   3.888   5.939   5.734
  935AU      AU  895   3.685   5.735   6.141
  936AU      AU  896   3.685   6.142   3.287
  937AU      AU  897   3.888   6.142   3.491
  938AU      AU  898   3.685   6.142   3.695
  939AU      AU  899   3.685   6.346   3.898
  940AU      AU  900   3.888   6.142   3.898
  941AU      AU  901   3.888   6.346   3.695
  942AU      AU  902   3.685   6.142   4.102
  943AU      AU  903   3.685   6.346   4.306
  944AU      AU  904   3.888   6.142   4.306
  945AU      AU  905   3.888   6.346   4.102
  946AU      AU  906   3.685   6.142   4.510
  947AU      AU  907   3.685   6.346   4.714
  948AU      AU  908   3.888   6.142   4.714
  949AU      AU  909   3.888   6.346   4.510
  950AU      AU  910   3.685   6.142   4.918
  951AU      AU  911   3.685   6.346   5.122
  952AU      AU  912   3.888   6.142   5.122
  953AU      AU  913   3.888   6.346   4.918
  954AU      AU  914   3.685   6.142   5.326
  955AU      AU  915   3.888   6.142   5.530
  956AU      AU  916   3.888   6.346   5.326
  957AU      AU  917   3.685   6.142   5.734
  958AU      AU  918   3.888   6.550   3.898
  959AU      AU  919   3.685   6.550   4.102
  960AU      AU  920   3.888   6.550   4.306
  961AU      AU  921   3.685   6.550   4.510
  962AU      AU  922   3.888   6.550   4.714
  963AU      AU  923   3.685   6.550   4.918
  964AU      AU  924   3.888   6.550   5.122
  965AU      AU  925   4.092   2.676   3.491
  966AU      AU  926   4.296   2.676   3.287
  967AU      AU  927   4.092   2.472   3.695
  968AU      AU  928   4.092   2.676   3.898
  969AU      AU  929   4.296   2.472   3.898
  970AU      AU  930   4.296   2.676   3.695
  971AU      AU  931   4.092   2.472   4.102
  972AU      AU  932   4.092   2.676   4.306
  973AU      AU  933   4.296   2.472   4.306
  974AU      AU  934   4.296   2.676   4.102
  975AU      AU  935   4.092   2.472   4.510
  976AU      AU  936   4.092   2.676   4.714
  977AU      AU  937   4.296   2.472   4.714
  978AU      AU  938   4.296   2.676   4.510
  979AU      AU  939   4.092   2.472   4.918
  980AU      AU  940   4.092   2.676   5.122
  981AU      AU  941   4.296   2.472   5.122
  982AU      AU  942   4.296   2.676   4.918
  983AU      AU  943   4.092   2.472   5.326
  984AU      AU  944   4.092   2.676   5.530
  985AU      AU  945   4.296   2.676   5.326
  986AU      AU  946   4.296   2.676   5.734
  987AU      AU  947   4.092   3.084   3.083
  988AU      AU  948   4.296   2.880   3.083
  989AU      AU  949   4.296   3.084   2.879
  990AU      AU  950   4.092   2.880   3.287
  991AU      AU  951   4.092   3.084   3.491
  992AU      AU  952   4.296   2.880   3.491
  993AU      AU  953   4.296   3.084   3.287
  994AU      AU  954   4.092   2.880   3.695
  995AU      AU  955   4.092   3.084   3.898
  996AU      AU  956   4.296   2.880   3.898
  997AU      AU  957   4.296   3.084   3.695
  998AU      AU  958   4.092   2.880   4.102
  999AU      AU  959   4.092   3.084   4.306
 1000AU      AU  960   4.296   2.880   4.306
 1001AU      AU  961   4.296   3.084   4.102
 1002AU      AU  962   4.092   2.880   4.510
 1003AU      AU  963   4.092   3.084   4.714
 1004AU      AU  964   4.296   2.880   4.714
 1005AU      AU  965   4.296   3.084   4.510
 1006AU      AU  966   4.092   2.880   4.918
 1007AU      AU  967   4.092   3.084   5.122
 1008AU      AU  968   4.296   2.880   5.122
 1009AU      AU  969   4.296   3.084   4.918
 1010AU      AU  970   4.092   2.880   5.326
 1011AU      AU  971   4.092   3.084   5.530
 1012AU      AU  972   4.296   2.880   5.530
 1013AU      AU  973   4.296   3.084   5.326
 1014AU      AU  974   4.092   2.880   5.734
 1015AU      AU  975   4.092   3.084   5.938
 1016AU      AU  976   4.296   2.880   5.938
 1017AU      AU  977   4.296   3.084   5.734
 1018AU      AU  978   4.296   3.084   6.141
 1019AU      AU  979   4.092   3.492   2.675
 1020AU      AU  980   4.296   3.288   2.675
 1021AU      AU  981   4.092   3.288   2.879
 1022AU      AU  982   4.092   3.492   3.083
 1023AU      AU  983   4.296   3.288   3.083
 1024AU      AU  984   4.296   3.492   2.879
 1025AU      AU  985   4.092   3.288   3.287
 1026AU      AU  986   4.092   3.492   3.491
 1027AU      AU  987   4.296   3.288   3.491
 1028AU      AU  988   4.296   3.492   3.287
 1029AU      AU  989   4.092   3.288   3.695
 1030AU      AU  990   4.092   3.492   3.898
 1031AU      AU  991   4.296   3.288   3.898
 1032AU      AU  992   4.296   3.492   3.695
 1033AU      AU  993   4.092   3.288   4.102
 1034AU      AU  994   4.092   3.492   4.306
 1035AU      AU  995   4.296   3.288   4.306
 1036AU      AU  996   4.296   3.492   4.102
 1037AU      AU  997   4.092   3.288   4.510
 1038AU      AU  998   4.092   3.492   4.714
 1039AU      AU  999   4.296   3.288   4.714
 1040AU      AU 1000   4.296   3.492   4.510
 1041AU      AU 1001   4.092   3.288   4.918
 1042AU      AU 1002   4.092   3.492   5.122
 1043AU      AU 1003   4.296   3.288   5.122
 1044AU      AU 1004   4.296   3.492   4.918
 1045AU      AU 1005   4.092   3.288   5.326
 1046AU      AU 1006   4.092   3.492   5.530
 1047AU      AU 1007   4.296   3.288   5.530
 1048AU      AU 1008   4.296   3.492   5.326
 1049AU      AU 1009   4.092   3.288   5.734
 1050AU      AU 1010   4.092   3.492   5.938
 1051AU      AU 1011   4.296   3.288   5.938
 1052AU      AU 1012   4.296   3.492   5.734
 1053AU      AU 1013   4.092   3.288   6.141
 1054AU      AU 1014   4.092   3.492   6.345
 1055AU      AU 1015   4.296   3.288   6.345
 1056AU      AU 1016   4.296   3.492   6.141
 1057AU      AU 1017   4.092   3.696   2.471
 1058AU      AU 1018   4.092   3.899   2.675
 1059AU      AU 1019   4.296   3.696   2.675
 1060AU      AU 1020   4.296   3.899   2.471
 1061AU      AU 1021   4.092   3.696   2.879
 1062AU      AU 1022   4.092   3.899   3.083
 1063AU      AU 1023   4.296   3.696   3.083
 1064AU      AU 1024   4.296   3.899   2.879
 1065AU      AU 1025   4.092   3.696   3.287
 1066AU      AU 1026   4.092   3.899   3.491
 1067AU      AU 1027   4.296   3.696   3.491
 1068AU      AU 1028   4.296   3.899   3.287
 1069AU      AU 1029   4.092   3.696   3.695
 1070AU      AU 1030   4.092   3.899   3.898
 1071AU      AU 1031   4.296   3.696   3.898
 1072AU      AU 1032   4.296   3.899   3.695
 1073AU      AU 1033   4.092   3.696   4.102
 1074AU      AU 1034   4.092   3.899   4.306
 1075AU      AU 1035   4.296   3.696   4.306
 1076AU      AU 1036   4.296   3.899   4.102
 1077AU      AU 1037   4.092   3.696   4.510
 1078AU      AU 1038   4.092   3.899   4.714
 1079AU      AU 1039   4.296   3.696   4.714
 1080AU      AU 1040   4.296   3.899   4.510
 1081AU      AU 1041   4.092   3.696   4.918
 1082AU      AU 1042   4.092   3.899   5.122
 1083AU      AU 1043   4.296   3.696   5.122
 1084AU      AU 1044   4.296   3.899   4.918
 1085AU      AU 1045   4.092   3.696   5.326
 1086AU      AU 1046   4.092   3.899   5.530
 1087AU      AU 1047   4.296   3.696   5.530
 1088AU      AU 1048   4.296   3.899   5.326
 1089AU      AU 1049   4.092   3.696   5.734
 1090AU      AU 1050   4.092   3.899   5.938
 1091AU      AU 1051   4.296   3.696   5.938
 1092AU      AU 1052   4.296   3.899   5.734
 1093AU      AU 1053   4.092   3.696   6.141
 1094AU      AU 1054   4.092   3.899   6.345
 1095AU      AU 1055   4.296   3.696   6.345
 1096AU      AU 1056   4.296   3.899   6.141
 1097AU      AU 1057   4.092   3.696   6.549
 1098AU      AU 1058   4.296   3.899   6.549
 1099AU      AU 1059   4.092   4.103   2.471
 1100AU      AU 1060   4.092   4.307   2.675
 1101AU      AU 1061   4.296   4.103   2.675
 1102AU      AU 1062   4.296   4.307   2.471
 1103AU      AU 1063   4.092   4.103   2.879
 1104AU      AU 1064   4.092   4.307   3.083
 1105AU      AU 1065   4.296   4.103   3.083
 1106AU      AU 1066   4.296   4.307   2.879
 1107AU      AU 1067   4.092   4.103   3.287
 1108AU      AU 1068   4.092   4.307   3.491
 1109AU      AU 1069   4.296   4.103   3.491
 1110AU      AU 1070   4.296   4.307   3.287
 1111AU      AU 1071   4.092   4.103   3.695
 1112AU      AU 1072   4.092   4.307   3.898
 1113AU      AU 1073   4.296   4.103   3.898
 1114AU      AU 1074   4.296   4.307   3.695
 1115AU      AU 1075   4.092   4.103   4.102
 1116AU      AU 1076   4.092   4.307   4.306
 1117AU      AU 1077   4.296   4.103   4.306
 1118AU      AU 1078   4.296   4.307   4.102
 1119AU      AU 1079   4.092   4.103   4.510
 1120AU      AU 1080   4.092   4.307   4.714
 1121AU      AU 1081   4.296   4.103   4.714
 1122AU      AU 1082   4.296   4.307   4.510
 1123AU      AU 1083   4.092   4.103   4.918
 1124AU      AU 1084   4.092   4.307   5.122
 1125AU      AU 1085   4.296   4.103   5.122
 1126AU      AU 1086   4.296   4.307   4.918
 1127AU      AU 1087   4.092   4.103   5.326
 1128AU      AU 1088   4.092   4.307   5.530
 1129AU      AU 1089   4.296   4.103   5.530
 1130AU      AU 1090   4.296   4.307   5.326
 1131AU      AU 1091   4.092   4.103   5.734
 1132AU      AU 1092   4.092   4.307   5.938
 1133AU      AU 1093   4.296   4.103   5.938
 1134AU      AU 1094   4.296   4.307   5.734
 1135AU      AU 1095   4.092   4.103   6.141
 1136AU      AU 1096   4.092   4.307   6.345
 1137AU      AU 1097   4.296   4.103   6.345
 1138AU      AU 1098   4.296   4.307   6.141
 1139AU      AU 1099   4.092   4.103   6.549
 1140AU      AU 1100   4.296   4.307   6.549
 1141AU      AU 1101   4.092   4.511   2.471
 1142AU      AU 1102   4.092   4.715   2.675
 1143AU      AU 1103   4.296   4.511   2.675
 1144AU      AU 1104   4.296   4.715   2.471
 1145AU      AU 1105   4.092   4.511   2.879
 1146AU      AU 1106   4.092   4.715   3.083
 1147AU      AU 1107   4.296   4.511   3.083
 1148AU      AU 1108   4.296   4.715   2.879
 1149AU      AU 1109   4.092   4.511   3.287
 1150AU      AU 1110   4.092   4.715   3.491
 1151AU      AU 1111   4.296   4.511   3.491
 1152AU      AU 1112   4.296   4.715   3.287
 1153AU      AU 1113   4.092   4.511   3.695
 1154AU      AU 1114   4.092   4.715   3.898
 1155AU      AU 1115   4.296   4.511   3.898
 1156AU      AU 1116   4.296   4.715   3.695
 1157AU      AU 1117   4.092   4.511   4.102
 1158AU      AU 1118   4.092   4.715   4.306
 1159AU      AU 1119   4.296   4.511   4.306
 1160AU      AU 1120   4.296   4.715   4.102
 1161AU      AU 1121   4.092   4.511   4.510
 1162AU      AU 1122   4.092   4.715   4.714
 1163AU      AU 1123   4.296   4.511   4.714
 1164AU      AU 1124   4.296   4.715   4.510
 1165AU      AU 1125   4.092   4.511   4.918
 1166AU      AU 1126   4.092   4.715   5.122
 1167AU      AU 1127   4.296   4.511   5.122
 1168AU      AU 1128   4.296   4.715   4.918
 1169AU      AU 1129   4.092   4.511   5.326
 1170AU      AU 1130   4.092   4.715   5.530
 1171AU      AU 1131   4.296   4.511   5.530
 1172AU      AU 1132   4.296   4.715   5.326
 1173AU      AU 1133   4.092   4.511   5.734
 1174AU      AU 1134   4.092   4.715   5.938
 1175AU      AU 1135   4.296   4.511   5.938
 1176AU      AU 1136   4.296   4.715   5.734
 1177AU      AU 1137   4.092   4.511   6.141
 1178AU      AU 1138   4.092   4.715   6.345
 1179AU      AU 1139   4.296   4.511   6.345
 1180AU      AU 1140   4.296   4.715   6.141
 1181AU      AU 1141   4.092   4.511   6.549
 1182AU      AU 1142   4.296   4.715   6.549
 1183AU      AU 1143   4.092   4.919   2.471
 1184AU      AU 1144   4.092   5.123   2.675
 1185AU      AU 1145   4.296   4.919   2.675
 1186AU      AU 1146   4.296   5.123   2.471
 1187AU      AU 1147   4.092   4.919   2.879
 1188AU      AU 1148   4.092   5.123   3.083
 1189AU      AU 1149   4.296   4.919   3.083
 1190AU      AU 1150   4.296   5.123   2.879
 1191AU      AU 1151   4.092   4.919   3.287
 1192AU      AU 1152   4.092   5.123   3.491
 1193AU      AU 1153   4.296   4.919   3.491
 1194AU      AU 1154   4.296   5.123   3.287
 1195AU      AU 1155   4.092   4.919   3.695
 1196AU      AU 1156   4.092   5.123   3.898
 1197AU      AU 1157   4.296   4.919   3.898
 1198AU      AU 1158   4.296   5.123   3.695
 1199AU      AU 1159   4.092   4.919   4.102
 1200AU      AU 1160   4.092   5.123   4.306
 1201AU      AU 1161   4.296   4.919   4.306
 1202AU      AU 1162   4.296   5.123   4.102
 1203AU      AU 1163   4.092   4.919   4.510
 1204AU      AU 1164   4.092   5.123   4.714
 1205AU      AU 1165   4.296   4.919   4.714
 1206AU      AU 1166   4.296   5.123   4.510
 1207AU      AU 1167   4.092   4.919   4.918
 1208AU      AU 1168   4.092   5.123   5.122
 1209AU      AU 1169   4.296   4.919   5.122
 1210AU      AU 1170   4.296   5.123   4.918
 1211AU      AU 1171   4.092   4.919   5.326
 1212AU      AU 1172   4.092   5.123   5.530
 1213AU      AU 1173   4.296   4.919   5.530
 1214AU      AU 1174   4.296   5.123   5.326
 1215AU      AU 1175   4.092   4.919   5.734
 1216AU      AU 1176   4.092   5.123   5.938
 1217AU      AU 1177   4.296   4.919   5.938
 1218AU      AU 1178   4.296   5.123   5.734
 1219AU      AU 1179   4.092   4.919   6.141
 1220AU      AU 1180   4.092   5.123   6.345
 1221AU      AU 1181   4.296   4.919   6.345
 1222AU      AU 1182   4.296   5.123   6.141
 1223AU      AU 1183   4.092   4.919   6.549
 1224AU      AU 1184   4.296   5.123   6.549
 1225AU      AU 1185   4.092   5.327   2.471
 1226AU      AU 1186   4.092   5.531   2.675
 1227AU      AU 1187   4.296   5.327   2.675
 1228AU      AU 1188   4.092   5.327   2.879
 1229AU      AU 1189   4.092   5.531   3.083
 1230AU      AU 1190   4.296   5.327   3.083
 1231AU      AU 1191   4.296   5.531   2.879
 1232AU      AU 1192   4.092   5.327   3.287
 1233AU      AU 1193   4.092   5.531   3.491
 1234AU      AU 1194   4.296   5.327   3.491
 1235AU      AU 1195   4.296   5.531   3.287
 1236AU      AU 1196   4.092   5.327   3.695
 1237AU      AU 1197   4.092   5.531   3.898
 1238AU      AU 1198   4.296   5.327   3.898
 1239AU      AU 1199   4.296   5.531   3.695
 1240AU      AU 1200   4.092   5.327   4.102
 1241AU      AU 1201   4.092   5.531   4.306
 1242AU      AU 1202   4.296   5.327   4.306
 1243AU      AU 1203   4.296   5.531   4.102
 1244AU      AU 1204   4.092   5.327   4.510
 1245AU      AU 1205   4.092   5.531   4.714
 1246AU      AU 1206   4.296   5.327   4.714
 1247AU      AU 1207   4.296   5.531   4.510
 1248AU      AU 1208   4.092   5.327   4.918
 1249AU      AU 1209   4.092   5.531   5.122
 1250AU      AU 1210   4.296   5.327   5.122
 1251AU      AU 1211   4.296   5.531   4.918
 1252AU      AU 1212   4.092   5.327   5.326
 1253AU      AU 1213   4.092   5.531   5.530
 1254AU      AU 1214   4.296   5.327   5.530
 1255AU      AU 1215   4.296   5.531   5.326
 1256AU      AU 1216   4.092   5.327   5.734
 1257AU      AU 1217   4.092   5.531   5.938
 1258AU      AU 1218   4.296   5.327   5.938
 1259AU      AU 1219   4.296   5.531   5.734
 1260AU      AU 1220   4.092   5.327   6.141
 1261AU      AU 1221   4.092   5.531   6.345
 1262AU      AU 1222   4.296   5.327   6.345
 1263AU      AU 1223   4.296   5.531   6.141
 1264AU      AU 1224   4.092   5.327   6.549
 1265AU      AU 1225   4.296   5.735   2.675
 1266AU      AU 1226   4.092   5.735   2.879
 1267AU      AU 1227   4.092   5.939   3.083
 1268AU      AU 1228   4.296   5.735   3.083
 1269AU      AU 1229   4.296   5.939   2.879
 1270AU      AU 1230   4.092   5.735   3.287
 1271AU      AU 1231   4.092   5.939   3.491
 1272AU      AU 1232   4.296   5.735   3.491
 1273AU      AU 1233   4.296   5.939   3.287
 1274AU      AU 1234   4.092   5.735   3.695
 1275AU      AU 1235   4.092   5.939   3.898
 1276AU      AU 1236   4.296   5.735   3.898
 1277AU      AU 1237   4.296   5.939   3.695
 1278AU      AU 1238   4.092   5.735   4.102
 1279AU      AU 1239   4.092   5.939   4.306
 1280AU      AU 1240   4.296   5.735   4.306
 1281AU      AU 1241   4.296   5.939   4.102
 1282AU      AU 1242   4.092   5.735   4.510
 1283AU      AU 1243   4.092   5.939   4.714
 1284AU      AU 1244   4.296   5.735   4.714
 1285AU      AU 1245   4.296   5.939   4.510
 1286AU      AU 1246   4.092   5.735   4.918
 1287AU      AU 1247   4.092   5.939   5.122
 1288AU      AU 1248   4.296   5.735   5.122
 1289AU      AU 1249   4.296   5.939   4.918
 1290AU      AU 1250   4.092   5.735   5.326
 1291AU      AU 1251   4.092   5.939   5.530
 1292AU      AU 1252   4.296   5.735   5.530
 1293AU      AU 1253   4.296   5.939   5.326
 1294AU      AU 1254   4.092   5.735   5.734
 1295AU      AU 1255   4.092   5.939   5.938
 1296AU      AU 1256   4.296   5.735   5.938
 1297AU      AU 1257   4.296   5.939   5.734
 1298AU      AU 1258   4.092   5.735   6.141
 1299AU      AU 1259   4.296   5.735   6.345
 1300AU      AU 1260   4.296   5.939   6.141
 1301AU      AU 1261   4.296   6.142   3.083
 1302AU      AU 1262   4.092   6.142   3.287
 1303AU      AU 1263   4.092   6.346   3.491
 1304AU      AU 1264   4.296   6.142   3.491
 1305AU      AU 1265   4.296   6.346   3.287
 1306AU      AU 1266   4.092   6.142   3.695
 1307AU      AU 1267   4.092   6.346   3.898
 1308AU      AU 1268   4.296   6.142   3.898
 1309AU      AU 1269   4.296   6.346   3.695
 1310AU      AU 1270   4.092   6.142   4.102
 1311AU      AU 1271   4.092   6.346   4.306
 1312AU      AU 1272   4.296   6.142   4.306
 1313AU      AU 1273   4.296   6.346   4.102
 1314AU      AU 1274   4.092   6.142   4.510
 1315AU      AU 1275   4.092   6.346   4.714
 1316AU      AU 1276   4.296   6.142   4.714
 1317AU      AU 1277   4.296   6.346   4.510
 1318AU      AU 1278   4.092   6.142   4.918
 1319AU      AU 1279   4.092   6.346   5.122
 1320AU      AU 1280   4.296   6.142   5.122
 1321AU      AU 1281   4.296   6.346   4.918
 1322AU      AU 1282   4.092   6.142   5.326
 1323AU      AU 1283   4.092   6.346   5.530
 1324AU      AU 1284   4.296   6.142   5.530
 1325AU      AU 1285   4.296   6.346   5.326
 1326AU      AU 1286   4.092   6.142   5.734
 1327AU      AU 1287   4.296   6.142   5.938
 1328AU      AU 1288   4.296   6.346   5.734
 1329AU      AU 1289   4.092   6.550   3.695
 1330AU      AU 1290   4.296   6.550   3.898
 1331AU      AU 1291   4.092   6.550   4.102
 1332AU      AU 1292   4.296   6.550   4.306
 1333AU      AU 1293   4.092   6.550   4.510
 1334AU      AU 1294   4.296   6.550   4.714
 1335AU      AU 1295   4.092   6.550   4.918
 1336AU      AU 1296   4.296   6.550   5.122
 1337AU      AU 1297   4.092   6.550   5.326
 1338AU      AU 1298   4.500   2.676   3.491
 1339AU      AU 1299   4.704   2.676   3.287
 1340AU      AU 1300   4.500   2.472   3.695
 1341AU      AU 1301   4.500   2.676   3.898
 1342AU      AU 1302   4.704   2.472   3.898
 1343AU      AU 1303   4.704   2.676   3.695
 1344AU      AU 1304   4.500   2.472   4.102
 1345AU      AU 1305   4.500   2.676   4.306
 1346AU      AU 1306   4.704   2.472   4.306
 1347AU      AU 1307   4.704   2.676   4.102
 1348AU      AU 1308   4.500   2.472   4.510
 1349AU      AU 1309   4.500   2.676   4.714
 1350AU      AU 1310   4.704   2.472   4.714
 1351AU      AU 1311   4.704   2.676   4.510
 1352AU      AU 1312   4.500   2.472   4.918
 1353AU      AU 1313   4.500   2.676   5.122
 1354AU      AU 1314   4.704   2.472   5.122
 1355AU      AU 1315   4.704   2.676   4.918
 1356AU      AU 1316   4.500   2.472   5.326
 1357AU      AU 1317   4.500   2.676   5.530
 1358AU      AU 1318   4.704   2.676   5.326
 1359AU      AU 1319   4.704   2.676   5.734
 1360AU      AU 1320   4.500   3.084   3.083
 1361AU      AU 1321   4.704   2.880   3.083
 1362AU      AU 1322   4.704   3.084   2.879
 1363AU      AU 1323   4.500   2.880   3.287
 1364AU      AU 1324   4.500   3.084   3.491
 1365AU      AU 1325   4.704   2.880   3.491
 1366AU      AU 1326   4.704   3.084   3.287
 1367AU      AU 1327   4.500   2.880   3.695
 1368AU      AU 1328   4.500   3.084   3.898
 1369AU      AU 1329   4.704   2.880   3.898
 1370AU      AU 1330   4.704   3.084   3.695
 1371AU      AU 1331   4.500   2.880   4.102
 1372AU      AU 1332   4.500   3.084   4.306
 1373AU      AU 1333   4.704   2.880   4.306
 1374AU      AU 1334   4.704   3.084   4.102
 1375AU      AU 1335   4.500   2.880   4.510
 1376AU      AU 1336   4.500   3.084   4.714
 1377AU      AU 1337   4.704   2.880   4.714
 1378AU      AU 1338   4.704   3.084   4.510
 1379AU      AU 1339   4.500   2.880   4.918
 1380AU      AU 1340   4.500   3.084   5.122
 1381AU      AU 1341   4.704   2.880   5.122
 1382AU      AU 1342   4.704   3.084   4.918
 1383AU      AU 1343   4.500   2.880   5.326
 1384AU      AU 1344   4.500   3.084   5.530
 1385AU      AU 1345   4.704   2.880   5.530
 1386AU      AU 1346   4.704   3.084   5.326
 1387AU      AU 1347   4.500   2.880   5.734
 1388AU      AU 1348   4.500   3.084   5.938
 1389AU      AU 1349   4.704   2.880   5.938
 1390AU      AU 1350   4.704   3.084   5.734
 1391AU      AU 1351   4.704   3.084   6.141
 1392AU      AU 1352   4.500   3.492   2.675
 1393AU      AU 1353   4.704   3.288   2.675
 1394AU      AU 1354   4.500   3.288   2.879
 1395AU      AU 1355   4.500   3.492   3.083
 1396AU      AU 1356   4.704   3.288   3.083
 1397AU      AU 1357   4.704   3.492   2.879
 1398AU      AU 1358   4.500   3.288   3.287
 1399AU      AU 1359   4.500   3.492   3.491
 1400AU      AU 1360   4.704   3.288   3.491
 1401AU      AU 1361   4.704   3.492   3.287
 1402AU      AU 1362   4.500   3.288   3.695
 1403AU      AU 1363   4.500   3.492   3.898
 1404AU      AU 1364   4.704   3.288   3.898
 1405AU      AU 1365   4.704   3.492   3.695
 1406AU      AU 1366   4.500   3.288   4.102
 1407AU      AU 1367   4.500   3.492   4.306
 1408AU      AU 1368   4.704   3.288   4.306
 1409AU      AU 1369   4.704   3.492   4.102
 1410AU      AU 1370   4.500   3.288   4.510
 1411AU      AU 1371   4.500   3.492   4.714
 1412AU      AU 1372   4.704   3.288   4.714
 1413AU      AU 1373   4.704   3.492   4.510
 1414AU      AU 1374   4.500   3.288   4.918
 1415AU      AU 1375   4.500   3.492   5.122
 1416AU      AU 1376   4.704   3.288   5.122
 1417AU      AU 1377   4.704   3.492   4.918
 1418AU      AU 1378   4.500   3.288   5.326
 1419AU      AU 1379   4.500   3.492   5.530
 1420AU      AU 1380   4.704   3.288   5.530
 1421AU      AU 1381   4.704   3.492   5.326
 1422AU      AU 1382   4.500   3.288   5.734
 1423AU      AU 1383   4.500   3.492   5.938
 1424AU      AU 1384   4.704   3.288   5.938
 1425AU      AU 1385   4.704   3.492   5.734
 1426AU      AU 1386   4.500   3.288   6.141
 1427AU      AU 1387   4.500   3.492   6.345
 1428AU      AU 1388   4.704   3.288   6.345
 1429AU      AU 1389   4.704   3.492   6.141
 1430AU      AU 1390   4.500   3.696   2.471
 1431AU      AU 1391   4.500   3.899   2.675
 1432AU      AU 1392   4.704   3.696   2.675
 1433AU      AU 1393   4.704   3.899   2.471
 1434AU      AU 1394   4.500   3.696   2.879
 1435AU      AU 1395   4.500   3.899   3.083
 1436AU      AU 1396   4.704   3.696   3.083
 1437AU      AU 1397   4.704   3.899   2.879
 1438AU      AU 1398   4.500   3.696   3.287
 1439AU      AU 1399   4.500   3.899   3.491
 1440AU      AU 1400   4.704   3.696   3.491
 1441AU      AU 1401   4.704   3.899   3.287
 1442AU      AU 1402   4.500   3.696   3.695
 1443AU      AU 1403   4.500   3.899   3.898
 1444AU      AU 1404   4.704   3.696   3.898
 1445AU      AU 1405   4.704   3.899   3.695
 1446AU      AU 1406   4.500   3.696   4.102
 1447AU      AU 1407   4.500   3.899   4.306
 1448AU      AU 1408   4.704   3.696   4.306
 1449AU      AU 1409   4.704   3.899   4.102
 1450AU      AU 1410   4.500   3.696   4.510
 1451AU      AU 1411   4.500   3.899   4.714
 1452AU      AU 1412   4.704   3.696   4.714
 1453AU      AU 1413   4.704   3.899   4.510
 1454AU      AU 1414   4.500   3.696   4.918
 1455AU      AU 1415   4.500   3.899   5.122
 1456AU      AU 1416   4.704   3.696   5.122
 1457AU      AU 1417   4.704   3.899   4.918
 1458AU      AU 1418   4.500   3.696   5.326
 1459AU      AU 1419   4.500   3.899   5.530
 1460AU      AU 1420   4.704   3.696   5.530
 1461AU      AU 1421   4.704   3.899   5.326
 1462AU      AU 1422   4.500   3.696   5.734
 1463AU      AU 1423   4.500   3.899   5.938
 1464AU      AU 1424   4.704   3.696   5.938
 1465AU      AU 1425   4.704   3.899   5.734
 1466AU      AU 1426   4.500   3.696   6.141
 1467AU      AU 1427   4.500   3.899   6.345
 1468AU      AU 1428   4.704   3.696   6.345
 1469AU      AU 1429   4.704   3.899   6.141
 1470AU      AU 1430   4.500   3.696   6.549
 1471AU      AU 1431   4.704   3.899   6.549
 1472AU      AU 1432   4.500   4.103   2.471
 1473AU      AU 1433   4.500   4.307   2.675
 1474AU      AU 1434   4.704   4.103   2.675
 1475AU      AU 1435   4.704   4.307   2.471
 1476AU      AU 1436   4.500   4.103   2.879
 1477AU      AU 1437   4.500   4.307   3.083
 1478AU      AU 1438   4.704   4.103   3.083
 1479AU      AU 1439   4.704   4.307   2.879
 1480AU      AU 1440   4.500   4.103   3.287
 1481AU      AU 1441   4.500   4.307   3.491
 1482AU      AU 1442   4.704   4.103   3.491
 1483AU      AU 1443   4.704   4.307   3.287
 1484AU      AU 1444   4.500   4.103   3.695
 1485AU      AU 1445   4.500   4.307   3.898
 1486AU      AU 1446   4.704   4.103   3.898
 1487AU      AU 1447   4.704   4.307   3.695
 1488AU      AU 1448   4.500   4.103   4.102
 1489AU      AU 1449   4.500   4.307   4.306
 1490AU      AU 1450   4.704   4.103   4.306
 1491AU      AU 1451   4.704   4.307   4.102
 1492AU      AU 1452   4.500   4.103   4.510
 1493AU      AU 1453   4.500   4.307   4.714
 1494AU      AU 1454   4.704   4.103   4.714
 1495AU      AU 1455   4.704   4.307   4.510
 1496AU      AU 1456   4.500   4.103   4.918
 1497AU      AU 1457   4.500   4.307   5.122
 1498AU      AU 1458   4.704   4.103   5.122
 1499AU      AU 1459   4.704   4.307   4.918
 1500AU      AU 1460   4.500   4.103   5.326
 1501AU      AU 1461   4.500   4.307   5.530
 1502AU      AU 1462   4.704   4.103   5.530
 1503AU      AU 1463   4.704   4.307   5.326
 1504AU      AU 1464   4.500   4.103   5.734
 1505AU      AU 1465   4.500   4.307   5.938
 1506AU      AU 1466   4.704   4.103   5.938
 1507AU      AU 1467   4.704   4.307   5.734
 1508AU      AU 1468   4.500   4.103   6.141
 1509AU      AU 1469   4.500   4.307   6.345
 1510AU      AU 1470   4.704   4.103   6.345
 1511AU      AU 1471   4.704   4.307   6.141
 1512AU      AU 1472   4.500   4.103   6.549
 1513AU      AU 1473   4.704   4.307   6.549
 1514AU      AU 1474   4.500   4.511   2.471
 1515AU      AU 1475   4.500   4.715   2.675
 1516AU      AU 1476   4.704   4.511   2.675
 1517AU      AU 1477   4.704   4.715   2.471
 1518AU      AU 1478   4.500   4.511   2.879
 1519AU      AU 1479   4.500   4.715   3.083
 1520AU      AU 1480   4.704   4.511   3.083
 1521AU      AU 1481   4.704   4.715   2.879
 1522AU      AU 1482   4.500   4.511   3.287
 1523AU      AU 1483   4.500   4.715   3.491
 1524AU      AU 1484   4.704   4.511   3.491
 1525AU      AU 1485   4.704   4.715   3.287
 1526AU      AU 1486   4.500   4.511   3.695
 1527AU      AU 1487   4.500   4.715   3.898
 1528AU      AU 1488   4.704   4.511   3.898
 1529AU      AU 1489   4.704   4.715   3.695
 1530AU      AU 1490   4.500   4.511   4.102
 1531AU      AU 1491   4.500   4.715   4.306
 1532AU      AU 1492   4.704   4.511   4.306
 1533AU      AU 1493   4.704   4.715   4.102
 1534AU      AU 1494   4.500   4.511   4.510
 1535AU      AU 1495   4.500   4.715   4.714
 1536AU      AU 1496   4.704   4.511   4.714
 1537AU      AU 1497   4.704   4.715   4.510
 1538AU      AU 1498   4.500   4.511   4.918
 1539AU      AU 1499   4.500   4.715   5.122
 1540AU      AU 1500   4.704   4.511   5.122
 1541AU      AU 1501   4.704   4.715   4.918
 1542AU      AU 1502   4.500   4.511   5.326
 1543AU      AU 1503   4.500   4.715   5.530
 1544AU      AU 1504   4.704   4.511   5.530
 1545AU      AU 1505   4.704   4.715   5.326
 1546AU      AU 1506   4.500   4.511   5.734
 1547AU      AU 1507   4.500   4.715   5.938
 1548AU      AU 1508   4.704   4.511   5.938
 1549AU      AU 1509   4.704   4.715   5.734
 1550AU      AU 1510   4.500   4.511   6.141
 1551AU      AU 1511   4.500   4.715   6.345
 1552AU      AU 1512   4.704   4.511   6.345
 1553AU      AU 1513   4.704   4.715   6.141
 1554AU      AU 1514   4.500   4.511   6.549
 1555AU      AU 1515   4.704   4.715   6.549
 1556AU      AU 1516   4.500   4.919   2.471
 1557AU      AU 1517   4.500   5.123   2.675
 1558AU      AU 1518   4.704   4.919   2.675
 1559AU      AU 1519   4.704   5.123   2.471
 1560AU      AU 1520   4.500   4.919   2.879
 1561AU      AU 1521   4.500   5.123   3.083
 1562AU      AU 1522   4.704   4.919   3.083
 1563AU      AU 1523   4.704   5.123   2.879
 1564AU      AU 1524   4.500   4.919   3.287
 1565AU      AU 1525   4.500   5.123   3.491
 1566AU      AU 1526   4.704   4.919   3.491
 1567AU      AU 1527   4.704   5.123   3.287
 1568AU      AU 1528   4.500   4.919   3.695
 1569AU      AU 1529   4.500   5.123   3.898
 1570AU      AU 1530   4.704   4.919   3.898
 1571AU      AU 1531   4.704   5.123   3.695
 1572AU      AU 1532   4.500   4.919   4.102
 1573AU      AU 1533   4.500   5.123   4.306
 1574AU      AU 1534   4.704   4.919   4.306
 1575AU      AU 1535   4.704   5.123   4.102
 1576AU      AU 1536   4.500   4.919   4.510
 1577AU      AU 1537   4.500   5.123   4.714
 1578AU      AU 1538   4.704   4.919   4.714
 1579AU      AU 1539   4.704   5.123   4.510
 1580AU      AU 1540   4.500   4.919   4.918
 1581AU      AU 1541   4.500   5.123   5.122
 1582AU      AU 1542   4.704   4.919   5.122
 1583AU      AU 1543   4.704   5.123   4.918
 1584AU      AU 1544   4.500   4.919   5.326
 1585AU      AU 1545   4.500   5.123   5.530
 1586AU      AU 1546   4.704   4.919   5.530
 1587AU      AU 1547   4.704   5.123   5.326
 1588AU      AU 1548   4.500   4.919   5.734
 1589AU      AU 1549   4.500   5.123   5.938
 1590AU      AU 1550   4.704   4.919   5.938
 1591AU      AU 1551   4.704   5.123   5.734
 1592AU      AU 1552   4.500   4.919   6.141
 1593AU      AU 1553   4.500   5.123   6.345
 1594AU      AU 1554   4.704   4.919   6.345
 1595AU      AU 1555   4.704   5.123   6.141
 1596AU      AU 1556   4.500   4.919   6.549
 1597AU      AU 1557   4.704   5.123   6.549
 1598AU      AU 1558   4.500   5.327   2.471
 1599AU      AU 1559   4.500   5.531   2.675
 1600AU      AU 1560   4.704   5.327   2.675
 1601AU      AU 1561   4.500   5.327   2.879
 1602AU      AU 1562   4.500   5.531   3.083
 1603AU      AU 1563   4.704   5.327   3.083
 1604AU      AU 1564   4.704   5.531   2.879
 1605AU      AU 1565   4.500   5.327   3.287
 1606AU      AU 1566   4.500   5.531   3.491
 1607AU      AU 1567   4.704   5.327   3.491
 1608AU      AU 1568   4.704   5.531   3.287
 1609AU      AU 1569   4.500   5.327   3.695
 1610AU      AU 1570   4.500   5.531   3.898
 1611AU      AU 1571   4.704   5.327   3.898
 1612AU      AU 1572   4.704   5.531   3.695
 1613AU      AU 1573   4.500   5.327   4.102
 1614AU      AU 1574   4.500   5.531   4.306
 1615AU      AU 1575   4.704   5.327   4.306
 1616AU      AU 1576   4.704   5.531   4.102
 1617AU      AU 1577   4.500   5.327   4.510
 1618AU      AU 1578   4.500   5.531   4.714
 1619AU      AU 1579   4.704   5.327   4.714
 1620AU      AU 1580   4.704   5.531   4.510
 1621AU      AU 1581   4.500   5.327   4.918
 1622AU      AU 1582   4.500   5.531   5.122
 1623AU      AU 1583   4.704   5.327   5.122
 1624AU      AU 1584   4.704   5.531   4.918
 1625AU      AU 1585   4.500   5.327   5.326
 1626AU      AU 1586   4.500   5.531   5.530
 1627AU      AU 1587   4.704   5.327   5.530
 1628AU      AU 1588   4.704   5.531   5.326
 1629AU      AU 1589   4.500   5.327   5.734
 1630AU      AU 1590   4.500   5.531   5.938
 1631AU      AU 1591   4.704   5.327   5.938
 1632AU      AU 1592   4.704   5.531   5.734
 1633AU      AU 1593   4.500   5.327   6.141
 1634AU      AU 1594   4.500   5.531   6.345
 1635AU      AU 1595   4.704   5.327   6.345
 1636AU      AU 1596   4.704   5.531   6.141
 1637AU      AU 1597   4.500   5.327   6.549
 1638AU      AU 1598   4.704   5.735   2.675
 1639AU      AU 1599   4.500   5.735   2.879
 1640AU      AU 1600   4.500   5.939   3.083
 1641AU      AU 1601   4.704   5.735   3.083
 1642AU      AU 1602   4.704   5.939   2.879
 1643AU      AU 1603   4.500   5.735   3.287
 1644AU      AU 1604   4.500   5.939   3.491
 1645AU      AU 1605   4.704   5.735   3.491
 1646AU      AU 1606   4.704   5.939   3.287
 1647AU      AU 1607   4.500   5.735   3.695
 1648AU      AU 1608   4.500   5.939   3.898
 1649AU      AU 1609   4.704   5.735   3.898
 1650AU      AU 1610   4.704   5.939   3.695
 1651AU      AU 1611   4.500   5.735   4.102
 1652AU      AU 1612   4.500   5.939   4.306
 1653AU      AU 1613   4.704   5.735   4.306
 1654AU      AU 1614   4.704   5.939   4.102
 1655AU      AU 1615   4.500   5.735   4.510
 1656AU      AU 1616   4.500   5.939   4.714
 1657AU      AU 1617   4.704   5.735   4.714
 1658AU      AU 1618   4.704   5.939   4.510
 1659AU      AU 1619   4.500   5.735   4.918
 1660AU      AU 1620   4.500   5.939   5.122
 1661AU      AU 1621   4.704   5.735   5.122
 1662AU      AU 1622   4.704   5.939   4.918
 1663AU      AU 1623   4.500   5.735   5.326
 1664AU      AU 1624   4.500   5.939   5.530
 1665AU      AU 1625   4.704   5.735   5.530
 1666AU      AU 1626   4.704   5.939   5.326
 1667AU      AU 1627   4.500   5.735   5.734
 1668AU      AU 1628   4.500   5.939   5.938
 1669AU      AU 1629   4.704   5.735   5.938
 1670AU      AU 1630   4.704   5.939   5.734
 1671AU      AU 1631   4.500   5.735   6.141
 1672AU      AU 1632   4.704   5.735   6.345
 1673AU      AU 1633   4.704   5.939   6.141
 1674AU      AU 1634   4.704   6.142   3.083
 1675AU      AU 1635   4.500   6.142   3.287
 1676AU      AU 1636   4.500   6.346   3.491
 1677AU      AU 1637   4.704   6.142   3.491
 1678AU      AU 1638   4.704   6.346   3.287
 1679AU      AU 1639   4.500   6.142   3.695
 1680AU      AU 1640   4.500   6.346   3.898
 1681AU      AU 1641   4.704   6.142   3.898
 1682AU      AU 1642   4.704   6.346   3.695
 1683AU      AU 1643   4.500   6.142   4.102
 1684AU      AU 1644   4.500   6.346   4.306
 1685AU      AU 1645   4.704   6.142   4.306
 1686AU      AU 1646   4.704   6.346   4.102
 1687AU      AU 1647   4.500   6.142   4.510
 1688AU      AU 1648   4.500   6.346   4.714
 1689AU      AU 1649   4.704   6.142   4.714
 1690AU      AU 1650   4.704   6.346   4.510
 1691AU      AU 1651   4.500   6.142   4.918
 1692AU      AU 1652   4.500   6.346   5.122
 1693AU      AU 1653   4.704   6.142   5.122
 1694AU      AU 1654   4.704   6.346   4.918
 1695AU      AU 1655   4.500   6.142   5.326
 1696AU      AU 1656   4.500   6.346   5.530
 1697AU      AU 1657   4.704   6.142   5.530
 1698AU      AU 1658   4.704   6.346   5.326
 1699AU      AU 1659   4.500   6.142   5.734
 1700AU      AU 1660   4.704   6.142   5.938
 1701AU      AU 1661   4.704   6.346   5.734
 1702AU      AU 1662   4.500   6.550   3.695
 1703AU      AU 1663   4.704   6.550   3.898
 1704AU      AU 1664   4.500   6.550   4.102
 1705AU      AU 1665   4.704   6.550   4.306
 1706AU      AU 1666   4.500   6.550   4.510
 1707AU      AU 1667   4.704   6.550   4.714
 1708AU      AU 1668   4.500   6.550   4.918
 1709AU      AU 1669   4.704   6.550   5.122
 1710AU      AU 1670   4.500   6.550   5.326
 1711AU      AU 1671   4.908   2.676   3.491
 1712AU      AU 1672   4.908   2.472   3.695
 1713AU      AU 1673   4.908   2.676   3.898
 1714AU      AU 1674   5.112   2.472   3.898
 1715AU      AU 1675   5.112   2.676   3.695
 1716AU      AU 1676   4.908   2.472   4.102
 1717AU      AU 1677   4.908   2.676   4.306
 1718AU      AU 1678   5.112   2.472   4.306
 1719AU      AU 1679   5.112   2.676   4.102
 1720AU      AU 1680   4.908   2.472   4.510
 1721AU      AU 1681   4.908   2.676   4.714
 1722AU      AU 1682   5.112   2.472   4.714
 1723AU      AU 1683   5.112   2.676   4.510
 1724AU      AU 1684   4.908   2.472   4.918
 1725AU      AU 1685   4.908   2.676   5.122
 1726AU      AU 1686   5.112   2.472   5.122
 1727AU      AU 1687   5.112   2.676   4.918
 1728AU      AU 1688   4.908   2.472   5.326
 1729AU      AU 1689   4.908   2.676   5.530
 1730AU      AU 1690   5.112   2.676   5.326
 1731AU      AU 1691   4.908   3.084   3.083
 1732AU      AU 1692   4.908   2.880   3.287
 1733AU      AU 1693   4.908   3.084   3.491
 1734AU      AU 1694   5.112   2.880   3.491
 1735AU      AU 1695   5.112   3.084   3.287
 1736AU      AU 1696   4.908   2.880   3.695
 1737AU      AU 1697   4.908   3.084   3.898
 1738AU      AU 1698   5.112   2.880   3.898
 1739AU      AU 1699   5.112   3.084   3.695
 1740AU      AU 1700   4.908   2.880   4.102
 1741AU      AU 1701   4.908   3.084   4.306
 1742AU      AU 1702   5.112   2.880   4.306
 1743AU      AU 1703   5.112   3.084   4.102
 1744AU      AU 1704   4.908   2.880   4.510
 1745AU      AU 1705   4.908   3.084   4.714
 1746AU      AU 1706   5.112   2.880   4.714
 1747AU      AU 1707   5.112   3.084   4.510
 1748AU      AU 1708   4.908   2.880   4.918
 1749AU      AU 1709   4.908   3.084   5.122
 1750AU      AU 1710   5.112   2.880   5.122
 1751AU      AU 1711   5.112   3.084   4.918
 1752AU      AU 1712   4.908   2.880   5.326
 1753AU      AU 1713   4.908   3.084   5.530
 1754AU      AU 1714   5.112   2.880   5.530
 1755AU      AU 1715   5.112   3.084   5.326
 1756AU      AU 1716   4.908   2.880   5.734
 1757AU      AU 1717   4.908   3.084   5.938
 1758AU      AU 1718   5.112   3.084   5.734
 1759AU      AU 1719   4.908   3.492   2.675
 1760AU      AU 1720   4.908   3.288   2.879
 1761AU      AU 1721   4.908   3.492   3.083
 1762AU      AU 1722   5.112   3.288   3.083
 1763AU      AU 1723   5.112   3.492   2.879
 1764AU      AU 1724   4.908   3.288   3.287
 1765AU      AU 1725   4.908   3.492   3.491
 1766AU      AU 1726   5.112   3.288   3.491
 1767AU      AU 1727   5.112   3.492   3.287
 1768AU      AU 1728   4.908   3.288   3.695
 1769AU      AU 1729   4.908   3.492   3.898
 1770AU      AU 1730   5.112   3.288   3.898
 1771AU      AU 1731   5.112   3.492   3.695
 1772AU      AU 1732   4.908   3.288   4.102
 1773AU      AU 1733   4.908   3.492   4.306
 1774AU      AU 1734   5.112   3.288   4.306
 1775AU      AU 1735   5.112   3.492   4.102
 1776AU      AU 1736   4.908   3.288   4.510
 1777AU      AU 1737   4.908   3.492   4.714
 1778AU      AU 1738   5.112   3.288   4.714
 1779AU      AU 1739   5.112   3.492   4.510
 1780AU      AU 1740   4.908   3.288   4.918
 1781AU      AU 1741   4.908   3.492   5.122
 1782AU      AU 1742   5.112   3.288   5.122
 1783AU      AU 1743   5.112   3.492   4.918
 1784AU      AU 1744   4.908   3.288   5.326
 1785AU      AU 1745   4.908   3.492   5.530
 1786AU      AU 1746   5.112   3.288   5.530
 1787AU      AU 1747   5.112   3.492   5.326
 1788AU      AU 1748   4.908   3.288   5.734
 1789AU      AU 1749   4.908   3.492   5.938
 1790AU      AU 1750   5.112   3.288   5.938
 1791AU      AU 1751   5.112   3.492   5.734
 1792AU      AU 1752   4.908   3.288   6.141
 1793AU      AU 1753   4.908   3.492   6.345
 1794AU      AU 1754   5.112   3.492   6.141
 1795AU      AU 1755   4.908   3.696   2.471
 1796AU      AU 1756   4.908   3.899   2.675
 1797AU      AU 1757   5.112   3.696   2.675
 1798AU      AU 1758   5.112   3.899   2.471
 1799AU      AU 1759   4.908   3.696   2.879
 1800AU      AU 1760   4.908   3.899   3.083
 1801AU      AU 1761   5.112   3.696   3.083
 1802AU      AU 1762   5.112   3.899   2.879
 1803AU      AU 1763   4.908   3.696   3.287
 1804AU      AU 1764   4.908   3.899   3.491
 1805AU      AU 1765   5.112   3.696   3.491
 1806AU      AU 1766   5.112   3.899   3.287
 1807AU      AU 1767   4.908   3.696   3.695
 1808AU      AU 1768   4.908   3.899   3.898
 1809AU      AU 1769   5.112   3.696   3.898
 1810AU      AU 1770   5.112   3.899   3.695
 1811AU      AU 1771   4.908   3.696   4.102
 1812AU      AU 1772   4.908   3.899   4.306
 1813AU      AU 1773   5.112   3.696   4.306
 1814AU      AU 1774   5.112   3.899   4.102
 1815AU      AU 1775   4.908   3.696   4.510
 1816AU      AU 1776   4.908   3.899   4.714
 1817AU      AU 1777   5.112   3.696   4.714
 1818AU      AU 1778   5.112   3.899   4.510
 1819AU      AU 1779   4.908   3.696   4.918
 1820AU      AU 1780   4.908   3.899   5.122
 1821AU      AU 1781   5.112   3.696   5.122
 1822AU      AU 1782   5.112   3.899   4.918
 1823AU      AU 1783   4.908   3.696   5.326
 1824AU      AU 1784   4.908   3.899   5.530
 1825AU      AU 1785   5.112   3.696   5.530
 1826AU      AU 1786   5.112   3.899   5.326
 1827AU      AU 1787   4.908   3.696   5.734
 1828AU      AU 1788   4.908   3.899   5.938
 1829AU      AU 1789   5.112   3.696   5.938
 1830AU      AU 1790   5.112   3.899   5.734
 1831AU      AU 1791   4.908   3.696   6.141
 1832AU      AU 1792   4.908   3.899   6.345
 1833AU      AU 1793   5.112   3.696   6.345
 1834AU      AU 1794   5.112   3.899   6.141
 1835AU      AU 1795   4.908   3.696   6.549
 1836AU      AU 1796   5.112   3.899   6.549
 1837AU      AU 1797   4.908   4.103   2.471
 1838AU      AU 1798   4.908   4.307   2.675
 1839AU      AU 1799   5.112   4.103   2.675
 1840AU      AU 1800   5.112   4.307   2.471
 1841AU      AU 1801   4.908   4.103   2.879
 1842AU      AU 1802   4.908   4.307   3.083
 1843AU      AU 1803   5.112   4.103   3.083
 1844AU      AU 1804   5.112   4.307   2.879
 1845AU      AU 1805   4.908   4.103   3.287
 1846AU      AU 1806   4.908   4.307   3.491
 1847AU      AU 1807   5.112   4.103   3.491
 1848AU      AU 1808   5.112   4.307   3.287
 1849AU      AU 1809   4.908   4.103   3.695
 1850AU      AU 1810   4.908   4.307   3.898
 1851AU      AU 1811   5.112   4.103   3.898
 1852AU      AU 1812   5.112   4.307   3.695
 1853AU      AU 1813   4.908   4.103   4.102
 1854AU      AU 1814   4.908   4.307   4.306
 1855AU      AU 1815   5.112   4.103   4.306
 1856AU      AU 1816   5.112   4.307   4.102
 1857AU      AU 1817   4.908   4.103   4.510
 1858AU      AU 1818   4.908   4.307   4.714
 1859AU      AU 1819   5.112   4.103   4.714
 1860AU      AU 1820   5.112   4.307   4.510
 1861AU      AU 1821   4.908   4.103   4.918
 1862AU      AU 1822   4.908   4.307   5.122
 1863AU      AU 1823   5.112   4.103   5.122
 1864AU      AU 1824   5.112   4.307   4.918
 1865AU      AU 1825   4.908   4.103   5.326
 1866AU      AU 1826   4.908   4.307   5.530
 1867AU      AU 1827   5.112   4.103   5.530
 1868AU      AU 1828   5.112   4.307   5.326
 1869AU      AU 1829   4.908   4.103   5.734
 1870AU      AU 1830   4.908   4.307   5.938
 1871AU      AU 1831   5.112   4.103   5.938
 1872AU      AU 1832   5.112   4.307   5.734
 1873AU      AU 1833   4.908   4.103   6.141
 1874AU      AU 1834   4.908   4.307   6.345
 1875AU      AU 1835   5.112   4.103   6.345
 1876AU      AU 1836   5.112   4.307   6.141
 1877AU      AU 1837   4.908   4.103   6.549
 1878AU      AU 1838   5.112   4.307   6.549
 1879AU      AU 1839   4.908   4.511   2.471
 1880AU      AU 1840   4.908   4.715   2.675
 1881AU      AU 1841   5.112   4.511   2.675
 1882AU      AU 1842   5.112   4.715   2.471
 1883AU      AU 1843   4.908   4.511   2.879
 1884AU      AU 1844   4.908   4.715   3.083
 1885AU      AU 1845   5.112   4.511   3.083
 1886AU      AU 1846   5.112   4.715   2.879
 1887AU      AU 1847   4.908   4.511   3.287
 1888AU      AU 1848   4.908   4.715   3.491
 1889AU      AU 1849   5.112   4.511   3.491
 1890AU      AU 1850   5.112   4.715   3.287
 1891AU      AU 1851   4.908   4.511   3.695
 1892AU      AU 1852   4.908   4.715   3.898
 1893AU      AU 1853   5.112   4.511   3.898
 1894AU      AU 1854   5.112   4.715   3.695
 1895AU      AU 1855   4.908   4.511   4.102
 1896AU      AU 1856   4.908   4.715   4.306
 1897AU      AU 1857   5.112   4.511   4.306
 1898AU      AU 1858   5.112   4.715   4.102
 1899AU      AU 1859   4.908   4.511   4.510
 1900AU      AU 1860   4.908   4.715   4.714
 1901AU      AU 1861   5.112   4.511   4.714
 1902AU      AU 1862   5.112   4.715   4.510
 1903AU      AU 1863   4.908   4.511   4.918
 1904AU      AU 1864   4.908   4.715   5.122
 1905AU      AU 1865   5.112   4.511   5.122
 1906AU      AU 1866   5.112   4.715   4.918
 1907AU      AU 1867   4.908   4.511   5.326
 1908AU      AU 1868   4.908   4.715   5.530
 1909AU      AU 1869   5.112   4.511   5.530
 1910AU      AU 1870   5.112   4.715   5.326
 1911AU      AU 1871   4.908   4.511   5.734
 1912AU      AU 1872   4.908   4.715   5.938
 1913AU      AU 1873   5.112   4.511   5.938
 1914AU      AU 1874   5.112   4.715   5.734
 1915AU      AU 1875   4.908   4.511   6.141
 1916AU      AU 1876   4.908   4.715   6.345
 1917AU      AU 1877   5.112   4.511   6.345
 1918AU      AU 1878   5.112   4.715   6.141
 1919AU      AU 1879   4.908   4.511   6.549
 1920AU      AU 1880   5.112   4.715   6.549
 1921AU      AU 1881   4.908   4.919   2.471
 1922AU      AU 1882   4.908   5.123   2.675
 1923AU      AU 1883   5.112   4.919   2.675
 1924AU      AU 1884   5.112   5.123   2.471
 1925AU      AU 1885   4.908   4.919   2.879
 1926AU      AU 1886   4.908   5.123   3.083
 1927AU      AU 1887   5.112   4.919   3.083
 1928AU      AU 1888   5.112   5.123   2.879
 1929AU      AU 1889   4.908   4.919   3.287
 1930AU      AU 1890   4.908   5.123   3.491
 1931AU      AU 1891   5.112   4.919   3.491
 1932AU      AU 1892   5.112   5.123   3.287
 1933AU      AU 1893   4.908   4.919   3.695
 1934AU      AU 1894   4.908   5.123   3.898
 1935AU      AU 1895   5.112   4.919   3.898
 1936AU      AU 1896   5.112   5.123   3.695
 1937AU      AU 1897   4.908   4.919   4.102
 1938AU      AU 1898   4.908   5.123   4.306
 1939AU      AU 1899   5.112   4.919   4.306
 1940AU      AU 1900   5.112   5.123   4.102
 1941AU      AU 1901   4.908   4.919   4.510
 1942AU      AU 1902   4.908   5.123   4.714
 1943AU      AU 1903   5.112   4.919   4.714
 1944AU      AU 1904   5.112   5.123   4.510
 1945AU      AU 1905   4.908   4.919   4.918
 1946AU      AU 1906   4.908   5.123   5.122
 1947AU      AU 1907   5.112   4.919   5.122
 1948AU      AU 1908   5.112   5.123   4.918
 1949AU      AU 1909   4.908   4.919   5.326
 1950AU      AU 1910   4.908   5.123   5.530
 1951AU      AU 1911   5.112   4.919   5.530
 1952AU      AU 1912   5.112   5.123   5.326
 1953AU      AU 1913   4.908   4.919   5.734
 1954AU      AU 1914   4.908   5.123   5.938
 1955AU      AU 1915   5.112   4.919   5.938
 1956AU      AU 1916   5.112   5.123   5.734
 1957AU      AU 1917   4.908   4.919   6.141
 1958AU      AU 1918   4.908   5.123   6.345
 1959AU      AU 1919   5.112   4.919   6.345
 1960AU      AU 1920   5.112   5.123   6.141
 1961AU      AU 1921   4.908   4.919   6.549
 1962AU      AU 1922   5.112   5.123   6.549
 1963AU      AU 1923   4.908   5.327   2.471
 1964AU      AU 1924   4.908   5.531   2.675
 1965AU      AU 1925   5.112   5.327   2.675
 1966AU      AU 1926   4.908   5.327   2.879
 1967AU      AU 1927   4.908   5.531   3.083
 1968AU      AU 1928   5.112   5.327   3.083
 1969AU      AU 1929   5.112   5.531   2.879
 1970AU      AU 1930   4.908   5.327   3.287
 1971AU      AU 1931   4.908   5.531   3.491
 1972AU      AU 1932   5.112   5.327   3.491
 1973AU      AU 1933   5.112   5.531   3.287
 1974AU      AU 1934   4.908   5.327   3.695
 1975AU      AU 1935   4.908   5.531   3.898
 1976AU      AU 1936   5.112   5.327   3.898
 1977AU      AU 1937   5.112   5.531   3.695
 1978AU      AU 1938   4.908   5.327   4.102
 1979AU      AU 1939   4.908   5.531   4.306
 1980AU      AU 1940   5.112   5.327   4.306
 1981AU      AU 1941   5.112   5.531   4.102
 1982AU      AU 1942   4.908   5.327   4.510
 1983AU      AU 1943   4.908   5.531   4.714
 1984AU      AU 1944   5.112   5.327   4.714
 1985AU      AU 1945   5.112   5.531   4.510
 1986AU      AU 1946   4.908   5.327   4.918
 1987AU      AU 1947   4.908   5.531   5.122
 1988AU      AU 1948   5.112   5.327   5.122
 1989AU      AU 1949   5.112   5.531   4.918
 1990AU      AU 1950   4.908   5.327   5.326
 1991AU      AU 1951   4.908   5.531   5.530
 1992AU      AU 1952   5.112   5.327   5.530
 1993AU      AU 1953   5.112   5.531   5.326
 1994AU      AU 1954   4.908   5.327   5.734
 1995AU      AU 1955   4.908   5.531   5.938
 1996AU      AU 1956   5.112   5.327   5.938
 1997AU      AU 1957   5.112   5.531   5.734
 1998AU      AU 1958   4.908   5.327   6.141
 1999AU      AU 1959   4.908   5.531   6.345
 2000AU      AU 1960   5.112   5.327   6.345
 2001AU      AU 1961   5.112   5.531   6.141
 2002AU      AU 1962   4.908   5.327   6.549
 2003AU      AU 1963   4.908   5.735   2.879
 2004AU      AU 1964   4.908   5.939   3.083
 2005AU      AU 1965   5.112   5.735   3.083
 2006AU      AU 1966   4.908   5.735   3.287
 2007AU      AU 1967   4.908   5.939   3.491
 2008AU      AU 1968   5.112   5.735   3.491
 2009AU      AU 1969   5.112   5.939   3.287
 2010AU      AU 1970   4.908   5.735   3.695
 2011AU      AU 1971   4.908   5.939   3.898
 2012AU      AU 1972   5.112   5.735   3.898
 2013AU      AU 1973   5.112   5.939   3.695
 2014AU      AU 1974   4.908   5.735   4.102
 2015AU      AU 1975   4.908   5.939   4.306
 2016AU      AU 1976   5.112   5.735   4.306
 2017AU      AU 1977   5.112   5.939   4.102
 2018AU      AU 1978   4.908   5.735   4.510
 2019AU      AU 1979   4.908   5.939   4.714
 2020AU      AU 1980   5.112   5.735   4.714
 2021AU      AU 1981   5.112   5.939   4.510
 2022AU      AU 1982   4.908   5.735   4.918
 2023AU      AU 1983   4.908   5.939   5.122
 2024AU      AU 1984   5.112   5.735   5.122
 2025AU      AU 1985   5.112   5.939   4.918
 2026AU      AU 1986   4.908   5.735   5.326
 2027AU      AU 1987   4.908   5.939   5.530
 2028AU      AU 1988   5.112   5.735   5.530
 2029AU      AU 1989   5.112   5.939   5.326
 2030AU      AU 1990   4.908   5.735   5.734
 2031AU      AU 1991   4.908   5.939   5.938
 2032AU      AU 1992   5.112   5.735   5.938
 2033AU      AU 1993   5.112   5.939   5.734
 2034AU      AU 1994   4.908   5.735   6.141
 2035AU      AU 1995   4.908   6.142   3.287
 2036AU      AU 1996   4.908   6.346   3.491
 2037AU      AU 1997   5.112   6.142   3.491
 2038AU      AU 1998   4.908   6.142   3.695
 2039AU      AU 1999   4.908   6.346   3.898
 2040AU      AU 2000   5.112   6.142   3.898
 2041AU      AU 2001   5.112   6.346   3.695
 2042AU      AU 2002   4.908   6.142   4.102
 2043AU      AU 2003   4.908   6.346   4.306
 2044AU      AU 2004   5.112   6.142   4.306
 2045AU      AU 2005   5.112   6.346   4.102
 2046AU      AU 2006   4.908   6.142   4.510
 2047AU      AU 2007   4.908   6.346   4.714
 2048AU      AU 2008   5.112   6.142   4.714
 2049AU      AU 2009   5.112   6.346   4.510
 2050AU      AU 2010   4.908   6.142   4.918
 2051AU      AU 2011   4.908   6.346   5.122
 2052AU      AU 2012   5.112   6.142   5.122
 2053AU      AU 2013   5.112   6.346   4.918
 2054AU      AU 2014   4.908   6.142   5.326
 2055AU      AU 2015   4.908   6.346   5.530
 2056AU      AU 2016   5.112   6.142   5.530
 2057AU      AU 2017   5.112   6.346   5.326
 2058AU      AU 2018   4.908   6.142   5.734
 2059AU      AU 2019   4.908   6.550   3.695
 2060AU      AU 2020   5.112   6.550   3.898
 2061AU      AU 2021   4.908   6.550   4.102
 2062AU      AU 2022   5.112   6.550   4.306
 2063AU      AU 2023   4.908   6.550   4.510
 2064AU      AU 2024   5.112   6.550   4.714
 2065AU      AU 2025   4.908   6.550   4.918
 2066AU      AU 2026   5.112   6.550   5.122
 2067AU      AU 2027   4.908   6.550   5.326
 2068AU      AU 2028   5.316   2.676   3.898
 2069AU      AU 2029   5.316   2.472   4.102
 2070AU      AU 2030   5.316   2.676   4.306
 2071AU      AU 2031   5.520   2.676   4.102
 2072AU      AU 2032   5.316   2.472   4.510
 2073AU      AU 2033   5.316   2.676   4.714
 2074AU      AU 2034   5.520   2.676   4.510
 2075AU      AU 2035   5.316   2.472   4.918
 2076AU      AU 2036   5.316   2.676   5.122
 2077AU      AU 2037   5.520   2.676   4.918
 2078AU      AU 2038   5.316   3.084   3.083
 2079AU      AU 2039   5.316   2.880   3.287
 2080AU      AU 2040   5.316   3.084   3.491
 2081AU      AU 2041   5.520   2.880   3.491
 2082AU      AU 2042   5.520   3.084   3.287
 2083AU      AU 2043   5.316   2.880   3.695
 2084AU      AU 2044   5.316   3.084   3.898
 2085AU      AU 2045   5.520   2.880   3.898
 2086AU      AU 2046   5.520   3.084   3.695
 2087AU      AU 2047   5.316   2.880   4.102
 2088AU      AU 2048   5.316   3.084   4.306
 2089AU      AU 2049   5.520   2.880   4.306
 2090AU      AU 2050   5.520   3.084   4.102
 2091AU      AU 2051   5.316   2.880   4.510
 2092AU      AU 2052   5.316   3.084   4.714
 2093AU      AU 2053   5.520   2.880   4.714
 2094AU      AU 2054   5.520   3.084   4.510
 2095AU      AU 2055   5.316   2.880   4.918
 2096AU      AU 2056   5.316   3.084   5.122
 2097AU      AU 2057   5.520   2.880   5.122
 2098AU      AU 2058   5.520   3.084   4.918
 2099AU      AU 2059   5.316   2.880   5.326
 2100AU      AU 2060   5.316   3.084   5.530
 2101AU      AU 2061   5.520   2.880   5.530
 2102AU      AU 2062   5.520   3.084   5.326
 2103AU      AU 2063   5.316   2.880   5.734
 2104AU      AU 2064   5.316   3.084   5.938
 2105AU      AU 2065   5.520   3.084   5.734
 2106AU      AU 2066   5.316   3.288   2.879
 2107AU      AU 2067   5.316   3.492   3.083
 2108AU      AU 2068   5.520   3.288   3.083
 2109AU      AU 2069   5.520   3.492   2.879
 2110AU      AU 2070   5.316   3.288   3.287
 2111AU      AU 2071   5.316   3.492   3.491
 2112AU      AU 2072   5.520   3.288   3.491
 2113AU      AU 2073   5.520   3.492   3.287
 2114AU      AU 2074   5.316   3.288   3.695
 2115AU      AU 2075   5.316   3.492   3.898
 2116AU      AU 2076   5.520   3.288   3.898
 2117AU      AU 2077   5.520   3.492   3.695
 2118AU      AU 2078   5.316   3.288   4.102
 2119AU      AU 2079   5.316   3.492   4.306
 2120AU      AU 2080   5.520   3.288   4.306
 2121AU      AU 2081   5.520   3.492   4.102
 2122AU      AU 2082   5.316   3.288   4.510
 2123AU      AU 2083   5.316   3.492   4.714
 2124AU      AU 2084   5.520   3.288   4.714
 2125AU      AU 2085   5.520   3.492   4.510
 2126AU      AU 2086   5.316   3.288   4.918
 2127AU      AU 2087   5.316   3.492   5.122
 2128AU      AU 2088   5.520   3.288   5.122
 2129AU      AU 2089   5.520   3.492   4.918
 2130AU      AU 2090   5.316   3.288   5.326
 2131AU      AU 2091   5.316   3.492   5.530
 2132AU      AU 2092   5.520   3.288   5.530
 2133AU      AU 2093   5.520   3.492   5.326
 2134AU      AU 2094   5.316   3.288   5.734
 2135AU      AU 2095   5.316   3.492   5.938
 2136AU      AU 2096   5.520   3.288   5.938
 2137AU      AU 2097   5.520   3.492   5.734
 2138AU      AU 2098   5.316   3.288   6.141
 2139AU      AU 2099   5.520   3.492   6.141
 2140AU      AU 2100   5.316   3.899   2.675
 2141AU      AU 2101   5.316   3.696   2.879
 2142AU      AU 2102   5.316   3.899   3.083
 2143AU      AU 2103   5.520   3.696   3.083
 2144AU      AU 2104   5.520   3.899   2.879
 2145AU      AU 2105   5.316   3.696   3.287
 2146AU      AU 2106   5.316   3.899   3.491
 2147AU      AU 2107   5.520   3.696   3.491
 2148AU      AU 2108   5.520   3.899   3.287
 2149AU      AU 2109   5.316   3.696   3.695
 2150AU      AU 2110   5.316   3.899   3.898
 2151AU      AU 2111   5.520   3.696   3.898
 2152AU      AU 2112   5.520   3.899   3.695
 2153AU      AU 2113   5.316   3.696   4.102
 2154AU      AU 2114   5.316   3.899   4.306
 2155AU      AU 2115   5.520   3.696   4.306
 2156AU      AU 2116   5.520   3.899   4.102
 2157AU      AU 2117   5.316   3.696   4.510
 2158AU      AU 2118   5.316   3.899   4.714
 2159AU      AU 2119   5.520   3.696   4.714
 2160AU      AU 2120   5.520   3.899   4.510
 2161AU      AU 2121   5.316   3.696   4.918
 2162AU      AU 2122   5.316   3.899   5.122
 2163AU      AU 2123   5.520   3.696   5.122
 2164AU      AU 2124   5.520   3.899   4.918
 2165AU      AU 2125   5.316   3.696   5.326
 2166AU      AU 2126   5.316   3.899   5.530
 2167AU      AU 2127   5.520   3.696   5.530
 2168AU      AU 2128   5.520   3.899   5.326
 2169AU      AU 2129   5.316   3.696   5.734
 2170AU      AU 2130   5.316   3.899   5.938
 2171AU      AU 2131   5.520   3.696   5.938
 2172AU      AU 2132   5.520   3.899   5.734
 2173AU      AU 2133   5.316   3.696   6.141
 2174AU      AU 2134   5.316   3.899   6.345
 2175AU      AU 2135   5.520   3.899   6.141
 2176AU      AU 2136   5.316   4.103   2.471
 2177AU      AU 2137   5.316   4.307   2.675
 2178AU      AU 2138   5.520   4.103   2.675
 2179AU      AU 2139   5.316   4.103   2.879
 2180AU      AU 2140   5.316   4.307   3.083
 2181AU      AU 2141   5.520   4.103   3.083
 2182AU      AU 2142   5.520   4.307   2.879
 2183AU      AU 2143   5.316   4.103   3.287
 2184AU      AU 2144   5.316   4.307   3.491
 2185AU      AU 2145   5.520   4.103   3.491
 2186AU      AU 2146   5.520   4.307   3.287
 2187AU      AU 2147   5.316   4.103   3.695
 2188AU      AU 2148   5.316   4.307   3.898
 2189AU      AU 2149   5.520   4.103   3.898
 2190AU      AU 2150   5.520   4.307   3.695
 2191AU      AU 2151   5.316   4.103   4.102
 2192AU      AU 2152   5.316   4.307   4.306
 2193AU      AU 2153   5.520   4.103   4.306
 2194AU      AU 2154   5.520   4.307   4.102
 2195AU      AU 2155   5.316   4.103   4.510
 2196AU      AU 2156   5.316   4.307   4.714
 2197AU      AU 2157   5.520   4.103   4.714
 2198AU      AU 2158   5.520   4.307   4.510
 2199AU      AU 2159   5.316   4.103   4.918
 2200AU      AU 2160   5.316   4.307   5.122
 2201AU      AU 2161   5.520   4.103   5.122
 2202AU      AU 2162   5.520   4.307   4.918
 2203AU      AU 2163   5.316   4.103   5.326
 2204AU      AU 2164   5.316   4.307   5.530
 2205AU      AU 2165   5.520   4.103   5.530
 2206AU      AU 2166   5.520   4.307   5.326
 2207AU      AU 2167   5.316   4.103   5.734
 2208AU      AU 2168   5.316   4.307   5.938
 2209AU      AU 2169   5.520   4.103   5.938
 2210AU      AU 2170   5.520   4.307   5.734
 2211AU      AU 2171   5.316   4.103   6.141
 2212AU      AU 2172   5.316   4.307   6.345
 2213AU      AU 2173   5.520   4.103   6.345
 2214AU      AU 2174   5.520   4.307   6.141
 2215AU      AU 2175   5.316   4.103   6.549
 2216AU      AU 2176   5.316   4.511   2.471
 2217AU      AU 2177   5.316   4.715   2.675
 2218AU      AU 2178   5.520   4.511   2.675
 2219AU      AU 2179   5.316   4.511   2.879
 2220AU      AU 2180   5.316   4.715   3.083
 2221AU      AU 2181   5.520   4.511   3.083
 2222AU      AU 2182   5.520   4.715   2.879
 2223AU      AU 2183   5.316   4.511   3.287
 2224AU      AU 2184   5.316   4.715   3.491
 2225AU      AU 2185   5.520   4.511   3.491
 2226AU      AU 2186   5.520   4.715   3.287
 2227AU      AU 2187   5.316   4.511   3.695
 2228AU      AU 2188   5.316   4.715   3.898
 2229AU      AU 2189   5.520   4.511   3.898
 2230AU      AU 2190   5.520   4.715   3.695
 2231AU      AU 2191   5.316   4.511   4.102
 2232AU      AU 2192   5.316   4.715   4.306
 2233AU      AU 2193   5.520   4.511   4.306
 2234AU      AU 2194   5.520   4.715   4.102
 2235AU      AU 2195   5.316   4.511   4.510
 2236AU      AU 2196   5.316   4.715   4.714
 2237AU      AU 2197   5.520   4.511   4.714
 2238AU      AU 2198   5.520   4.715   4.510
 2239AU      AU 2199   5.316   4.511   4.918
 2240AU      AU 2200   5.316   4.715   5.122
 2241AU      AU 2201   5.520   4.511   5.122
 2242AU      AU 2202   5.520   4.715   4.918
 2243AU      AU 2203   5.316   4.511   5.326
 2244AU      AU 2204   5.316   4.715   5.530
 2245AU      AU 2205   5.520   4.511   5.530
 2246AU      AU 2206   5.520   4.715   5.326
 2247AU      AU 2207   5.316   4.511   5.734
 2248AU      AU 2208   5.316   4.715   5.938
 2249AU      AU 2209   5.520   4.511   5.938
 2250AU      AU 2210   5.520   4.715   5.734
 2251AU      AU 2211   5.316   4.511   6.141
 2252AU      AU 2212   5.316   4.715   6.345
 2253AU      AU 2213   5.520   4.511   6.345
 2254AU      AU 2214   5.520   4.715   6.141
 2255AU      AU 2215   5.316   4.511   6.549
 2256AU      AU 2216   5.316   4.919   2.471
 2257AU      AU 2217   5.316   5.123   2.675
 2258AU      AU 2218   5.520   4.919   2.675
 2259AU      AU 2219   5.316   4.919   2.879
 2260AU      AU 2220   5.316   5.123   3.083
 2261AU      AU 2221   5.520   4.919   3.083
 2262AU      AU 2222   5.520   5.123   2.879
 2263AU      AU 2223   5.316   4.919   3.287
 2264AU      AU 2224   5.316   5.123   3.491
 2265AU      AU 2225   5.520   4.919   3.491
 2266AU      AU 2226   5.520   5.123   3.287
 2267AU      AU 2227   5.316   4.919   3.695
 2268AU      AU 2228   5.316   5.123   3.898
 2269AU      AU 2229   5.520   4.919   3.898
 2270AU      AU 2230   5.520   5.123   3.695
 2271AU      AU 2231   5.316   4.919   4.102
 2272AU      AU 2232   5.316   5.123   4.306
 2273AU      AU 2233   5.520   4.919   4.306
 2274AU      AU 2234   5.520   5.123   4.102
 2275AU      AU 2235   5.316   4.919   4.510
 2276AU      AU 2236   5.316   5.123   4.714
 2277AU      AU 2237   5.520   4.919   4.714
 2278AU      AU 2238   5.520   5.123   4.510
 2279AU      AU 2239   5.316   4.919   4.918
 2280AU      AU 2240   5.316   5.123   5.122
 2281AU      AU 2241   5.520   4.919   5.122
 2282AU      AU 2242   5.520   5.123   4.918
 2283AU      AU 2243   5.316   4.919   5.326
 2284AU      AU 2244   5.316   5.123   5.530
 2285AU      AU 2245   5.520   4.919   5.530
 2286AU      AU 2246   5.520   5.123   5.326
 2287AU      AU 2247   5.316   4.919   5.734
 2288AU      AU 2248   5.316   5.123   5.938
 2289AU      AU 2249   5.520   4.919   5.938
 2290AU      AU 2250   5.520   5.123   5.734
 2291AU      AU 2251   5.316   4.919   6.141
 2292AU      AU 2252   5.316   5.123   6.345
 2293AU      AU 2253   5.520   4.919   6.345
 2294AU      AU 2254   5.520   5.123   6.141
 2295AU      AU 2255   5.316   4.919   6.549
 2296AU      AU 2256   5.316   5.327   2.879
 2297AU      AU 2257   5.316   5.531   3.083
 2298AU      AU 2258   5.520   5.327   3.083
 2299AU      AU 2259   5.520   5.531   2.879
 2300AU      AU 2260   5.316   5.327   3.287
 2301AU      AU 2261   5.316   5.531   3.491
 2302AU      AU 2262   5.520   5.327   3.491
 2303AU      AU 2263   5.520   5.531   3.287
 2304AU      AU 2264   5.316   5.327   3.695
 2305AU      AU 2265   5.316   5.531   3.898
 2306AU      AU 2266   5.520   5.327   3.898
 2307AU      AU 2267   5.520   5.531   3.695
 2308AU      AU 2268   5.316   5.327   4.102
 2309AU      AU 2269   5.316   5.531   4.306
 2310AU      AU 2270   5.520   5.327   4.306
 2311AU      AU 2271   5.520   5.531   4.102
 2312AU      AU 2272   5.316   5.327   4.510
 2313AU      AU 2273   5.316   5.531   4.714
 2314AU      AU 2274   5.520   5.327   4.714
 2315AU      AU 2275   5.520   5.531   4.510
 2316AU      AU 2276   5.316   5.327   4.918
 2317AU      AU 2277   5.316   5.531   5.122
 2318AU      AU 2278   5.520   5.327   5.122
 2319AU      AU 2279   5.520   5.531   4.918
 2320AU      AU 2280   5.316   5.327   5.326
 2321AU      AU 2281   5.316   5.531   5.530
 2322AU      AU 2282   5.520   5.327   5.530
 2323AU      AU 2283   5.520   5.531   5.326
 2324AU      AU 2284   5.316   5.327   5.734
 2325AU      AU 2285   5.316   5.531   5.938
 2326AU      AU 2286   5.520   5.327   5.938
 2327AU      AU 2287   5.520   5.531   5.734
 2328AU      AU 2288   5.316   5.327   6.141
 2329AU      AU 2289   5.520   5.531   6.141
 2330AU      AU 2290   5.316   5.735   2.879
 2331AU      AU 2291   5.316   5.939   3.083
 2332AU      AU 2292   5.520   5.735   3.083
 2333AU      AU 2293   5.316   5.735   3.287
 2334AU      AU 2294   5.316   5.939   3.491
 2335AU      AU 2295   5.520   5.735   3.491
 2336AU      AU 2296   5.520   5.939   3.287
 2337AU      AU 2297   5.316   5.735   3.695
 2338AU      AU 2298   5.316   5.939   3.898
 2339AU      AU 2299   5.520   5.735   3.898
 2340AU      AU 2300   5.520   5.939   3.695
 2341AU      AU 2301   5.316   5.735   4.102
 2342AU      AU 2302   5.316   5.939   4.306
 2343AU      AU 2303   5.520   5.735   4.306
 2344AU      AU 2304   5.520   5.939   4.102
 2345AU      AU 2305   5.316   5.735   4.510
 2346AU      AU 2306   5.316   5.939   4.714
 2347AU      AU 2307   5.520   5.735   4.714
 2348AU      AU 2308   5.520   5.939   4.510
 2349AU      AU 2309   5.316   5.735   4.918
 2350AU      AU 2310   5.316   5.939   5.122
 2351AU      AU 2311   5.520   5.735   5.122
 2352AU      AU 2312   5.520   5.939   4.918
 2353AU      AU 2313   5.316   5.735   5.326
 2354AU      AU 2314   5.316   5.939   5.530
 2355AU      AU 2315   5.520   5.735   5.530
 2356AU      AU 2316   5.520   5.939   5.326
 2357AU      AU 2317   5.316   5.735   5.734
 2358AU      AU 2318   5.316   5.939   5.938
 2359AU      AU 2319   5.520   5.735   5.938
 2360AU      AU 2320   5.520   5.939   5.734
 2361AU      AU 2321   5.316   5.735   6.141
 2362AU      AU 2322   5.316   6.142   3.287
 2363AU      AU 2323   5.520   6.142   3.491
 2364AU      AU 2324   5.316   6.142   3.695
 2365AU      AU 2325   5.316   6.346   3.898
 2366AU      AU 2326   5.520   6.142   3.898
 2367AU      AU 2327   5.316   6.142   4.102
 2368AU      AU 2328   5.316   6.346   4.306
 2369AU      AU 2329   5.520   6.142   4.306
 2370AU      AU 2330   5.520   6.346   4.102
 2371AU      AU 2331   5.316   6.142   4.510
 2372AU      AU 2332   5.316   6.346   4.714
 2373AU      AU 2333   5.520   6.142   4.714
 2374AU      AU 2334   5.520   6.346   4.510
 2375AU      AU 2335   5.316   6.142   4.918
 2376AU      AU 2336   5.316   6.346   5.122
 2377AU      AU 2337   5.520   6.142   5.122
 2378AU      AU 2338   5.520   6.346   4.918
 2379AU      AU 2339   5.316   6.142   5.326
 2380AU      AU 2340   5.520   6.142   5.530
 2381AU      AU 2341   5.316   6.142   5.734
 2382AU      AU 2342   5.316   6.550   4.102
 2383AU      AU 2343   5.316   6.550   4.510
 2384AU      AU 2344   5.316   6.550   4.918
 2385AU      AU 2345   5.724   2.676   4.306
 2386AU      AU 2346   5.724   2.676   4.714
 2387AU      AU 2347   5.724   3.084   3.491
 2388AU      AU 2348   5.724   2.880   3.695
 2389AU      AU 2349   5.724   3.084   3.898
 2390AU      AU 2350   5.928   3.084   3.695
 2391AU      AU 2351   5.724   2.880   4.102
 2392AU      AU 2352   5.724   3.084   4.306
 2393AU      AU 2353   5.928   2.880   4.306
 2394AU      AU 2354   5.928   3.084   4.102
 2395AU      AU 2355   5.724   2.880   4.510
 2396AU      AU 2356   5.724   3.084   4.714
 2397AU      AU 2357   5.928   2.880   4.714
 2398AU      AU 2358   5.928   3.084   4.510
 2399AU      AU 2359   5.724   2.880   4.918
 2400AU      AU 2360   5.724   3.084   5.122
 2401AU      AU 2361   5.928   3.084   4.918
 2402AU      AU 2362   5.724   2.880   5.326
 2403AU      AU 2363   5.724   3.084   5.530
 2404AU      AU 2364   5.928   3.084   5.326
 2405AU      AU 2365   5.724   3.492   3.083
 2406AU      AU 2366   5.724   3.288   3.287
 2407AU      AU 2367   5.724   3.492   3.491
 2408AU      AU 2368   5.928   3.288   3.491
 2409AU      AU 2369   5.928   3.492   3.287
 2410AU      AU 2370   5.724   3.288   3.695
 2411AU      AU 2371   5.724   3.492   3.898
 2412AU      AU 2372   5.928   3.288   3.898
 2413AU      AU 2373   5.928   3.492   3.695
 2414AU      AU 2374   5.724   3.288   4.102
 2415AU      AU 2375   5.724   3.492   4.306
 2416AU      AU 2376   5.928   3.288   4.306
 2417AU      AU 2377   5.928   3.492   4.102
 2418AU      AU 2378   5.724   3.288   4.510
 2419AU      AU 2379   5.724   3.492   4.714
 2420AU      AU 2380   5.928   3.288   4.714
 2421AU      AU 2381   5.928   3.492   4.510
 2422AU      AU 2382   5.724   3.288   4.918
 2423AU      AU 2383   5.724   3.492   5.122
 2424AU      AU 2384   5.928   3.288   5.122
 2425AU      AU 2385   5.928   3.492   4.918
 2426AU      AU 2386   5.724   3.288   5.326
 2427AU      AU 2387   5.724   3.492   5.530
 2428AU      AU 2388   5.928   3.288   5.530
 2429AU      AU 2389   5.928   3.492   5.326
 2430AU      AU 2390   5.724   3.288   5.734
 2431AU      AU 2391   5.724   3.492   5.938
 2432AU      AU 2392   5.928   3.492   5.734
 2433AU      AU 2393   5.724   3.696   2.879
 2434AU      AU 2394   5.724   3.899   3.083
 2435AU      AU 2395   5.928   3.696   3.083
 2436AU      AU 2396   5.724   3.696   3.287
 2437AU      AU 2397   5.724   3.899   3.491
 2438AU      AU 2398   5.928   3.696   3.491
 2439AU      AU 2399   5.928   3.899   3.287
 2440AU      AU 2400   5.724   3.696   3.695
 2441AU      AU 2401   5.724   3.899   3.898
 2442AU      AU 2402   5.928   3.696   3.898
 2443AU      AU 2403   5.928   3.899   3.695
 2444AU      AU 2404   5.724   3.696   4.102
 2445AU      AU 2405   5.724   3.899   4.306
 2446AU      AU 2406   5.928   3.696   4.306
 2447AU      AU 2407   5.928   3.899   4.102
 2448AU      AU 2408   5.724   3.696   4.510
 2449AU      AU 2409   5.724   3.899   4.714
 2450AU      AU 2410   5.928   3.696   4.714
 2451AU      AU 2411   5.928   3.899   4.510
 2452AU      AU 2412   5.724   3.696   4.918
 2453AU      AU 2413   5.724   3.899   5.122
 2454AU      AU 2414   5.928   3.696   5.122
 2455AU      AU 2415   5.928   3.899   4.918
 2456AU      AU 2416   5.724   3.696   5.326
 2457AU      AU 2417   5.724   3.899   5.530
 2458AU      AU 2418   5.928   3.696   5.530
 2459AU      AU 2419   5.928   3.899   5.326
 2460AU      AU 2420   5.724   3.696   5.734
 2461AU      AU 2421   5.724   3.899   5.938
 2462AU      AU 2422   5.928   3.696   5.938
 2463AU      AU 2423   5.928   3.899   5.734
 2464AU      AU 2424   5.724   3.696   6.141
 2465AU      AU 2425   5.724   4.307   2.675
 2466AU      AU 2426   5.724   4.103   2.879
 2467AU      AU 2427   5.724   4.307   3.083
 2468AU      AU 2428   5.928   4.103   3.083
 2469AU      AU 2429   5.928   4.307   2.879
 2470AU      AU 2430   5.724   4.103   3.287
 2471AU      AU 2431   5.724   4.307   3.491
 2472AU      AU 2432   5.928   4.103   3.491
 2473AU      AU 2433   5.928   4.307   3.287
 2474AU      AU 2434   5.724   4.103   3.695
 2475AU      AU 2435   5.724   4.307   3.898
 2476AU      AU 2436   5.928   4.103   3.898
 2477AU      AU 2437   5.928   4.307   3.695
 2478AU      AU 2438   5.724   4.103   4.102
 2479AU      AU 2439   5.724   4.307   4.306
 2480AU      AU 2440   5.928   4.103   4.306
 2481AU      AU 2441   5.928   4.307   4.102
 2482AU      AU 2442   5.724   4.103   4.510
 2483AU      AU 2443   5.724   4.307   4.714
 2484AU      AU 2444   5.928   4.103   4.714
 2485AU      AU 2445   5.928   4.307   4.510
 2486AU      AU 2446   5.724   4.103   4.918
 2487AU      AU 2447   5.724   4.307   5.122
 2488AU      AU 2448   5.928   4.103   5.122
 2489AU      AU 2449   5.928   4.307   4.918
 2490AU      AU 2450   5.724   4.103   5.326
 2491AU      AU 2451   5.724   4.307   5.530
 2492AU      AU 2452   5.928   4.103   5.530
 2493AU      AU 2453   5.928   4.307   5.326
 2494AU      AU 2454   5.724   4.103   5.734
 2495AU      AU 2455   5.724   4.307   5.938
 2496AU      AU 2456   5.928   4.103   5.938
 2497AU      AU 2457   5.928   4.307   5.734
 2498AU      AU 2458   5.724   4.103   6.141
 2499AU      AU 2459   5.724   4.307   6.345
 2500AU      AU 2460   5.928   4.307   6.141
 2501AU      AU 2461   5.724   4.715   2.675
 2502AU      AU 2462   5.724   4.511   2.879
 2503AU      AU 2463   5.724   4.715   3.083
 2504AU      AU 2464   5.928   4.511   3.083
 2505AU      AU 2465   5.928   4.715   2.879
 2506AU      AU 2466   5.724   4.511   3.287
 2507AU      AU 2467   5.724   4.715   3.491
 2508AU      AU 2468   5.928   4.511   3.491
 2509AU      AU 2469   5.928   4.715   3.287
 2510AU      AU 2470   5.724   4.511   3.695
 2511AU      AU 2471   5.724   4.715   3.898
 2512AU      AU 2472   5.928   4.511   3.898
 2513AU      AU 2473   5.928   4.715   3.695
 2514AU      AU 2474   5.724   4.511   4.102
 2515AU      AU 2475   5.724   4.715   4.306
 2516AU      AU 2476   5.928   4.511   4.306
 2517AU      AU 2477   5.928   4.715   4.102
 2518AU      AU 2478   5.724   4.511   4.510
 2519AU      AU 2479   5.724   4.715   4.714
 2520AU      AU 2480   5.928   4.511   4.714
 2521AU      AU 2481   5.928   4.715   4.510
 2522AU      AU 2482   5.724   4.511   4.918
 2523AU      AU 2483   5.724   4.715   5.122
 2524AU      AU 2484   5.928   4.511   5.122
 2525AU      AU 2485   5.928   4.715   4.918
 2526AU      AU 2486   5.724   4.511   5.326
 2527AU      AU 2487   5.724   4.715   5.530
 2528AU      AU 2488   5.928   4.511   5.530
 2529AU      AU 2489   5.928   4.715   5.326
 2530AU      AU 2490   5.724   4.511   5.734
 2531AU      AU 2491   5.724   4.715   5.938
 2532AU      AU 2492   5.928   4.511   5.938
 2533AU      AU 2493   5.928   4.715   5.734
 2534AU      AU 2494   5.724   4.511   6.141
 2535AU      AU 2495   5.724   4.715   6.345
 2536AU      AU 2496   5.928   4.715   6.141
 2537AU      AU 2497   5.724   4.919   2.879
 2538AU      AU 2498   5.724   5.123   3.083
 2539AU      AU 2499   5.928   4.919   3.083
 2540AU      AU 2500   5.724   4.919   3.287
 2541AU      AU 2501   5.724   5.123   3.491
 2542AU      AU 2502   5.928   4.919   3.491
 2543AU      AU 2503   5.928   5.123   3.287
 2544AU      AU 2504   5.724   4.919   3.695
 2545AU      AU 2505   5.724   5.123   3.898
 2546AU      AU 2506   5.928   4.919   3.898
 2547AU      AU 2507   5.928   5.123   3.695
 2548AU      AU 2508   5.724   4.919   4.102
 2549AU      AU 2509   5.724   5.123   4.306
 2550AU      AU 2510   5.928   4.919   4.306
 2551AU      AU 2511   5.928   5.123   4.102
 2552AU      AU 2512   5.724   4.919   4.510
 2553AU      AU 2513   5.724   5.123   4.714
 2554AU      AU 2514   5.928   4.919   4.714
 2555AU      AU 2515   5.928   5.123   4.510
 2556AU      AU 2516   5.724   4.919   4.918
 2557AU      AU 2517   5.724   5.123   5.122
 2558AU      AU 2518   5.928   4.919   5.122
 2559AU      AU 2519   5.928   5.123   4.918
 2560AU      AU 2520   5.724   4.919   5.326
 2561AU      AU 2521   5.724   5.123   5.530
 2562AU      AU 2522   5.928   4.919   5.530
 2563AU      AU 2523   5.928   5.123   5.326
 2564AU      AU 2524   5.724   4.919   5.734
 2565AU      AU 2525   5.724   5.123   5.938
 2566AU      AU 2526   5.928   4.919   5.938
 2567AU      AU 2527   5.928   5.123   5.734
 2568AU      AU 2528   5.724   4.919   6.141
 2569AU      AU 2529   5.724   5.327   2.879
 2570AU      AU 2530   5.724   5.531   3.083
 2571AU      AU 2531   5.928   5.327   3.083
 2572AU      AU 2532   5.724   5.327   3.287
 2573AU      AU 2533   5.724   5.531   3.491
 2574AU      AU 2534   5.928   5.327   3.491
 2575AU      AU 2535   5.928   5.531   3.287
 2576AU      AU 2536   5.724   5.327   3.695
 2577AU      AU 2537   5.724   5.531   3.898
 2578AU      AU 2538   5.928   5.327   3.898
 2579AU      AU 2539   5.928   5.531   3.695
 2580AU      AU 2540   5.724   5.327   4.102
 2581AU      AU 2541   5.724   5.531   4.306
 2582AU      AU 2542   5.928   5.327   4.306
 2583AU      AU 2543   5.928   5.531   4.102
 2584AU      AU 2544   5.724   5.327   4.510
 2585AU      AU 2545   5.724   5.531   4.714
 2586AU      AU 2546   5.928   5.327   4.714
 2587AU      AU 2547   5.928   5.531   4.510
 2588AU      AU 2548   5.724   5.327   4.918
 2589AU      AU 2549   5.724   5.531   5.122
 2590AU      AU 2550   5.928   5.327   5.122
 2591AU      AU 2551   5.928   5.531   4.918
 2592AU      AU 2552   5.724   5.327   5.326
 2593AU      AU 2553   5.724   5.531   5.530
 2594AU      AU 2554   5.928   5.327   5.530
 2595AU      AU 2555   5.928   5.531   5.326
 2596AU      AU 2556   5.724   5.327   5.734
 2597AU      AU 2557   5.724   5.531   5.938
 2598AU      AU 2558   5.928   5.327   5.938
 2599AU      AU 2559   5.928   5.531   5.734
 2600AU      AU 2560   5.724   5.327   6.141
 2601AU      AU 2561   5.724   5.735   3.287
 2602AU      AU 2562   5.724   5.939   3.491
 2603AU      AU 2563   5.928   5.735   3.491
 2604AU      AU 2564   5.724   5.735   3.695
 2605AU      AU 2565   5.724   5.939   3.898
 2606AU      AU 2566   5.928   5.735   3.898
 2607AU      AU 2567   5.928   5.939   3.695
 2608AU      AU 2568   5.724   5.735   4.102
 2609AU      AU 2569   5.724   5.939   4.306
 2610AU      AU 2570   5.928   5.735   4.306
 2611AU      AU 2571   5.928   5.939   4.102
 2612AU      AU 2572   5.724   5.735   4.510
 2613AU      AU 2573   5.724   5.939   4.714
 2614AU      AU 2574   5.928   5.735   4.714
 2615AU      AU 2575   5.928   5.939   4.510
 2616AU      AU 2576   5.724   5.735   4.918
 2617AU      AU 2577   5.724   5.939   5.122
 2618AU      AU 2578   5.928   5.735   5.122
 2619AU      AU 2579   5.928   5.939   4.918
 2620AU      AU 2580   5.724   5.735   5.326
 2621AU      AU 2581   5.724   5.939   5.530
 2622AU      AU 2582   5.928   5.735   5.530
 2623AU      AU 2583   5.928   5.939   5.326
 2624AU      AU 2584   5.724   5.735   5.734
 2625AU      AU 2585   5.724   6.142   3.695
 2626AU      AU 2586   5.724   6.142   4.102
 2627AU      AU 2587   5.724   6.346   4.306
 2628AU      AU 2588   5.928   6.142   4.306
 2629AU      AU 2589   5.724   6.142   4.510
 2630AU      AU 2590   5.724   6.346   4.714
 2631AU      AU 2591   5.928   6.142   4.714
 2632AU      AU 2592   5.724   6.142   4.918
 2633AU      AU 2593   5.724   6.142   5.326
 2634AU      AU 2594   6.131   3.084   4.306
 2635AU      AU 2595   6.131   3.084   4.714
 2636AU      AU 2596   6.131   3.492   3.491
 2637AU      AU 2597   6.131   3.288   3.695
 2638AU      AU 2598   6.131   3.492   3.898
 2639AU      AU 2599   6.131   3.288   4.102
 2640AU      AU 2600   6.131   3.492   4.306
 2641AU      AU 2601   6.335   3.288   4.306
 2642AU      AU 2602   6.335   3.492   4.102
 2643AU      AU 2603   6.131   3.288   4.510
 2644AU      AU 2604   6.131   3.492   4.714
 2645AU      AU 2605   6.335   3.288   4.714
 2646AU      AU 2606   6.335   3.492   4.510
 2647AU      AU 2607   6.131   3.288   4.918
 2648AU      AU 2608   6.131   3.492   5.122
 2649AU      AU 2609   6.335   3.492   4.918
 2650AU      AU 2610   6.131   3.288   5.326
 2651AU      AU 2611   6.131   3.492   5.530
 2652AU      AU 2612   6.131   3.696   3.287
 2653AU      AU 2613   6.131   3.899   3.491
 2654AU      AU 2614   6.131   3.696   3.695
 2655AU      AU 2615   6.131   3.899   3.898
 2656AU      AU 2616   6.335   3.696   3.898
 2657AU      AU 2617   6.335   3.899   3.695
 2658AU      AU 2618   6.131   3.696   4.102
 2659AU      AU 2619   6.131   3.899   4.306
 2660AU      AU 2620   6.335   3.696   4.306
 2661AU      AU 2621   6.335   3.899   4.102
 2662AU      AU 2622   6.131   3.696   4.510
 2663AU      AU 2623   6.131   3.899   4.714
 2664AU      AU 2624   6.335   3.696   4.714
 2665AU      AU 2625   6.335   3.899   4.510
 2666AU      AU 2626   6.131   3.696   4.918
 2667AU      AU 2627   6.131   3.899   5.122
 2668AU      AU 2628   6.335   3.696   5.122
 2669AU      AU 2629   6.335   3.899   4.918
 2670AU      AU 2630   6.131   3.696   5.326
 2671AU      AU 2631   6.131   3.899   5.530
 2672AU      AU 2632   6.335   3.899   5.326
 2673AU      AU 2633   6.131   3.696   5.734
 2674AU      AU 2634   6.131   4.307   3.083
 2675AU      AU 2635   6.131   4.103   3.287
 2676AU      AU 2636   6.131   4.307   3.491
 2677AU      AU 2637   6.335   4.103   3.491
 2678AU      AU 2638   6.335   4.307   3.287
 2679AU      AU 2639   6.131   4.103   3.695
 2680AU      AU 2640   6.131   4.307   3.898
 2681AU      AU 2641   6.335   4.103   3.898
 2682AU      AU 2642   6.335   4.307   3.695
 2683AU      AU 2643   6.131   4.103   4.102
 2684AU      AU 2644   6.131   4.307   4.306
 2685AU      AU 2645   6.335   4.103   4.306
 2686AU      AU 2646   6.335   4.307   4.102
 2687AU      AU 2647   6.131   4.103   4.510
 2688AU      AU 2648   6.131   4.307   4.714
 2689AU      AU 2649   6.335   4.103   4.714
 2690AU      AU 2650   6.335   4.307   4.510
 2691AU      AU 2651   6.131   4.103   4.918
 2692AU      AU 2652   6.131   4.307   5.122
 2693AU      AU 2653   6.335   4.103   5.122
 2694AU      AU 2654   6.335   4.307   4.918
 2695AU      AU 2655   6.131   4.103   5.326
 2696AU      AU 2656   6.131   4.307   5.530
 2697AU      AU 2657   6.335   4.103   5.530
 2698AU      AU 2658   6.335   4.307   5.326
 2699AU      AU 2659   6.131   4.103   5.734
 2700AU      AU 2660   6.131   4.307   5.938
 2701AU      AU 2661   6.335   4.307   5.734
 2702AU      AU 2662   6.131   4.715   3.083
 2703AU      AU 2663   6.131   4.511   3.287
 2704AU      AU 2664   6.131   4.715   3.491
 2705AU      AU 2665   6.335   4.511   3.491
 2706AU      AU 2666   6.335   4.715   3.287
 2707AU      AU 2667   6.131   4.511   3.695
 2708AU      AU 2668   6.131   4.715   3.898
 2709AU      AU 2669   6.335   4.511   3.898
 2710AU      AU 2670   6.335   4.715   3.695
 2711AU      AU 2671   6.131   4.511   4.102
 2712AU      AU 2672   6.131   4.715   4.306
 2713AU      AU 2673   6.335   4.511   4.306
 2714AU      AU 2674   6.335   4.715   4.102
 2715AU      AU 2675   6.131   4.511   4.510
 2716AU      AU 2676   6.131   4.715   4.714
 2717AU      AU 2677   6.335   4.511   4.714
 2718AU      AU 2678   6.335   4.715   4.510
 2719AU      AU 2679   6.131   4.511   4.918
 2720AU      AU 2680   6.131   4.715   5.122
 2721AU      AU 2681   6.335   4.511   5.122
 2722AU      AU 2682   6.335   4.715   4.918
 2723AU      AU 2683   6.131   4.511   5.326
 2724AU      AU 2684   6.131   4.715   5.530
 2725AU      AU 2685   6.335   4.511   5.530
 2726AU      AU 2686   6.335   4.715   5.326
 2727AU      AU 2687   6.131   4.511   5.734
 2728AU      AU 2688   6.131   4.715   5.938
 2729AU      AU 2689   6.335   4.715   5.734
 2730AU      AU 2690   6.131   4.919   3.287
 2731AU      AU 2691   6.131   5.123   3.491
 2732AU      AU 2692   6.335   4.919   3.491
 2733AU      AU 2693   6.131   4.919   3.695
 2734AU      AU 2694   6.131   5.123   3.898
 2735AU      AU 2695   6.335   4.919   3.898
 2736AU      AU 2696   6.335   5.123   3.695
 2737AU      AU 2697   6.131   4.919   4.102
 2738AU      AU 2698   6.131   5.123   4.306
 2739AU      AU 2699   6.335   4.919   4.306
 2740AU      AU 2700   6.335   5.123   4.102
 2741AU      AU 2701   6.131   4.919   4.510
 2742AU      AU 2702   6.131   5.123   4.714
 2743AU      AU 2703   6.335   4.919   4.714
 2744AU      AU 2704   6.335   5.123   4.510
 2745AU      AU 2705   6.131   4.919   4.918
 2746AU      AU 2706   6.131   5.123   5.122
 2747AU      AU 2707   6.335   4.919   5.122
 2748AU      AU 2708   6.335   5.123   4.918
 2749AU      AU 2709   6.131   4.919   5.326
 2750AU      AU 2710   6.131   5.123   5.530
 2751AU      AU 2711   6.335   4.919   5.530
 2752AU      AU 2712   6.335   5.123   5.326
 2753AU      AU 2713   6.131   4.919   5.734
 2754AU      AU 2714   6.131   5.327   3.287
 2755AU      AU 2715   6.131   5.531   3.491
 2756AU      AU 2716   6.131   5.327   3.695
 2757AU      AU 2717   6.131   5.531   3.898
 2758AU      AU 2718   6.335   5.327   3.898
 2759AU      AU 2719   6.131   5.327   4.102
 2760AU      AU 2720   6.131   5.531   4.306
 2761AU      AU 2721   6.335   5.327   4.306
 2762AU      AU 2722   6.335   5.531   4.102
 2763AU      AU 2723   6.131   5.327   4.510
 2764AU      AU 2724   6.131   5.531   4.714
 2765AU      AU 2725   6.335   5.327   4.714
 2766AU      AU 2726   6.335   5.531   4.510
 2767AU      AU 2727   6.131   5.327   4.918
 2768AU      AU 2728   6.131   5.531   5.122
 2769AU      AU 2729   6.335   5.327   5.122
 2770AU      AU 2730   6.335   5.531   4.918
 2771AU      AU 2731   6.131   5.327   5.326
 2772AU      AU 2732   6.131   5.531   5.530
 2773AU      AU 2733   6.131   5.327   5.734
 2774AU      AU 2734   6.131   5.735   3.695
 2775AU      AU 2735   6.131   5.735   4.102
 2776AU      AU 2736   6.131   5.939   4.306
 2777AU      AU 2737   6.335   5.735   4.306
 2778AU      AU 2738   6.131   5.735   4.510
 2779AU      AU 2739   6.131   5.939   4.714
 2780AU      AU 2740   6.335   5.735   4.714
 2781AU      AU 2741   6.131   5.735   4.918
 2782AU      AU 2742   6.131   5.735   5.326
 2783AU      AU 2743   6.539   3.899   3.898
 2784AU      AU 2744   6.539   3.696   4.102
 2785AU      AU 2745   6.539   3.899   4.306
 2786AU      AU 2746   6.539   3.696   4.510
 2787AU      AU 2747   6.539   3.899   4.714
 2788AU      AU 2748   6.539   3.696   4.918
 2789AU      AU 2749   6.539   3.899   5.122
 2790AU      AU 2750   6.539   4.103   3.695
 2791AU      AU 2751   6.539   4.307   3.898
 2792AU      AU 2752   6.539   4.103   4.102
 2793AU      AU 2753   6.539   4.307   4.306
 2794AU      AU 2754   6.539   4.103   4.510
 2795AU      AU 2755   6.539   4.307   4.714
 2796AU      AU 2756   6.539   4.103   4.918
 2797AU      AU 2757   6.539   4.307   5.122
 2798AU      AU 2758   6.539   4.103   5.326
 2799AU      AU 2759   6.539   4.511   3.695
 2800AU      AU 2760   6.539   4.715   3.898
 2801AU      AU 2761   6.539   4.511   4.102
 2802AU      AU 2762   6.539   4.715   4.306
 2803AU      AU 2763   6.539   4.511   4.510
 2804AU      AU 2764   6.539   4.715   4.714
 2805AU      AU 2765   6.539   4.511   4.918
 2806AU      AU 2766   6.539   4.715   5.122
 2807AU      AU 2767   6.539   4.511   5.326
 2808AU      AU 2768   6.539   4.919   3.695
 2809AU      AU 2769   6.539   5.123   3.898
 2810AU      AU 2770   6.539   4.919   4.102
 2811AU      AU 2771   6.539   5.123   4.306
 2812AU      AU 2772   6.539   4.919   4.510
 2813AU      AU 2773   6.539   5.123   4.714
 2814AU      AU 2774   6.539   4.919   4.918
 2815AU      AU 2775   6.539   5.123   5.122
 2816AU      AU 2776   6.539   4.919   5.326
 2817AU      AU 2777   6.539   5.327   4.102
 2818AU      AU 2778   6.539   5.327   4.510
 2819AU      AU 2779   6.539   5.327   4.918
 2820CITR    O7 2780   6.802   4.292   5.280
 2820CITR    C5 2781   6.848   4.178   5.259
 2820CITR    O3 2782   6.845   4.113   5.151
 2820CITR    C4 2783   6.924   4.116   5.372
 2820CITR    H5 2784   7.029   4.135   5.355
 2820CITR    H4 2785   6.907   4.009   5.373
 2820CITR    C3 2786   6.886   4.169   5.512
 2820CITR    O5 2787   6.914   4.311   5.505
 2820CITR    H1 2788   6.855   4.330   5.421
 2820CITR    C6 2789   6.728   4.119   5.558
 2820CITR    O6 2790   6.705   3.995   5.569
 2820CITR    O4 2791   6.645   4.202   5.605
 2820CITR    C2 2792   6.985   4.107   5.611
 2820CITR    H3 2793   6.967   4.000   5.613
 2820CITR    H2 2794   6.962   4.147   5.710
 2820CITR    C1 2795   7.132   4.128   5.588
 2820CITR    O2 2796   7.186   4.223   5.648
 2820CITR    O1 2797   7.199   4.034   5.540
 2821CITR    O7 2798   5.414   2.289   6.036
 2821CITR    C5 2799   5.437   2.315   5.916
 2821CITR    O3 2800   5.496   2.235   5.839
 2821CITR    C4 2801   5.370   2.432   5.849
 2821CITR    H5 2802   5.375   2.517   5.917
 2821CITR    H4 2803   5.266   2.406   5.838
 2821CITR    C3 2804   5.424   2.475   5.710
 2821CITR    O5 2805   5.450   2.353   5.634
 2821CITR    H1 2806   5.491   2.297   5.712
 2821CITR    C6 2807   5.313   2.584   5.635
 2821CITR    O6 2808   5.195   2.587   5.679
 2821CITR    O4 2809   5.339   2.632   5.521
 2821CITR    C2 2810   5.564   2.537   5.730
 2821CITR    H3 2811   5.600   2.565   5.631
 2821CITR    H2 2812   5.630   2.460   5.770
 2821CITR    C1 2813   5.578   2.658   5.819
 2821CITR    O2 2814   5.578   2.641   5.944
 2821CITR    O1 2815   5.630   2.759   5.770
 2822CITR    O7 2816   2.754   5.660   3.235
 2822CITR    C5 2817   2.681   5.729   3.310
 2822CITR    O3 2818   2.678   5.854   3.302
 2822CITR    C4 2819   2.563   5.661   3.374
 2822CITR    H5 2820   2.478   5.728   3.369
 2822CITR    H4 2821   2.591   5.648   3.479
 2822CITR    C3 2822   2.525   5.523   3.316
 2822CITR    O5 2823   2.556   5.533   3.174
 2822CITR    H1 2824   2.653   5.569   3.186
 2822CITR    C6 2825   2.593   5.394   3.407
 2822CITR    O6 2826   2.605   5.411   3.532
 2822CITR    O4 2827   2.591   5.277   3.361
 2822CITR    C2 2828   2.373   5.498   3.321
 2822CITR    H3 2829   2.347   5.477   3.425
 2822CITR    H2 2830   2.357   5.406   3.266
 2822CITR    C1 2831   2.276   5.599   3.269
 2822CITR    O2 2832   2.244   5.695   3.342
 2822CITR    O1 2833   2.223   5.581   3.157
 2823CITR    O7 2834   4.964   6.254   6.070
 2823CITR    C5 2835   5.083   6.228   6.044
 2823CITR    O3 2836   5.120   6.179   5.937
 2823CITR    C4 2837   5.186   6.302   6.128
 2823CITR    H5 2838   5.141   6.396   6.160
 2823CITR    H4 2839   5.270   6.326   6.063
 2823CITR    C3 2840   5.242   6.233   6.253
 2823CITR    O5 2841   5.342   6.138   6.204
 2823CITR    H1 2842   5.276   6.056   6.188
 2823CITR    C6 2843   5.297   6.349   6.367
 2823CITR    O6 2844   5.419   6.362   6.396
 2823CITR    O4 2845   5.214   6.429   6.421
 2823CITR    C2 2846   5.129   6.156   6.322
 2823CITR    H3 2847   5.044   6.224   6.336
 2823CITR    H2 2848   5.165   6.125   6.420
 2823CITR    C1 2849   5.081   6.034   6.250
 2823CITR    O2 2850   5.177   5.970   6.202
 2823CITR    O1 2851   4.986   5.977   6.306
 2824CITR    O7 2852   4.536   2.892   6.382
 2824CITR    C5 2853   4.591   2.933   6.486
 2824CITR    O3 2854   4.694   2.882   6.535
 2824CITR    C4 2855   4.508   3.020   6.577
 2824CITR    H5 2856   4.416   2.967   6.600
 2824CITR    H4 2857   4.482   3.110   6.522
 2824CITR    C3 2858   4.571   3.062   6.710
 2824CITR    O5 2859   4.463   3.122   6.786
 2824CITR    H1 2860   4.456   3.213   6.733
 2824CITR    C6 2861   4.640   2.928   6.795
 2824CITR    O6 2862   4.753   2.944   6.849
 2824CITR    O4 2863   4.571   2.829   6.835
 2824CITR    C2 2864   4.675   3.174   6.682
 2824CITR    H3 2865   4.738   3.142   6.599
 2824CITR    H2 2866   4.739   3.185   6.769
 2824CITR    C1 2867   4.619   3.311   6.649
 2824CITR    O2 2868   4.497   3.327   6.672
 2824CITR    O1 2869   4.698   3.406   6.631
 2825CITR    O7 2870   4.261   2.163   4.157
 2825CITR    C5 2871   4.331   2.168   4.261
 2825CITR    O3 2872   4.452   2.197   4.268
 2825CITR    C4 2873   4.264   2.119   4.386
 2825CITR    H5 2874   4.229   2.205   4.442
 2825CITR    H4 2875   4.340   2.067   4.444
 2825CITR    C3 2876   4.148   2.021   4.362
 2825CITR    O5 2877   4.065   2.075   4.256
 2825CITR    H1 2878   4.143   2.120   4.199
 2825CITR    C6 2879   4.209   1.864   4.323
 2825CITR    O6 2880   4.245   1.842   4.204
 2825CITR    O4 2881   4.182   1.761   4.391
 2825CITR    C2 2882   4.056   2.009   4.485
 2825CITR    H3 2883   4.114   1.962   4.564
 2825CITR    H2 2884   3.977   1.940   4.458
 2825CITR    C1 2885   3.991   2.132   4.544
 2825CITR    O2 2886   4.061   2.193   4.627
 2825CITR    O1 2887   3.865   2.130   4.550
 2826CITR    O7 2888   2.201   4.347   3.660
 2826CITR    C5 2889   2.182   4.233   3.613
 2826CITR    O3 2890   2.163   4.129   3.679
 2826CITR    C4 2891   2.134   4.230   3.471
 2826CITR    H5 2892   2.026   4.221   3.472
 2826CITR    H4 2893   2.179   4.144   3.422
 2826CITR    C3 2894   2.175   4.357   3.392
 2826CITR    O5 2895   2.118   4.464   3.471
 2826CITR    H1 2896   2.160   4.436   3.563
 2826CITR    C6 2897   2.345   4.351   3.358
 2826CITR    O6 2898   2.397   4.235   3.350
 2826CITR    O4 2899   2.403   4.450   3.305
 2826CITR    C2 2900   2.098   4.364   3.259
 2826CITR    H3 2901   2.116   4.271   3.205
 2826CITR    H2 2902   2.144   4.444   3.201
 2826CITR    C1 2903   1.949   4.388   3.262
 2826CITR    O2 2904   1.878   4.291   3.297
 2826CITR    O1 2905   1.902   4.480   3.191
 2827CITR    O7 2906   6.489   5.023   5.747
 2827CITR    C5 2907   6.457   5.136   5.787
 2827CITR    O3 2908   6.364   5.162   5.867
 2827CITR    C4 2909   6.557   5.244   5.760
 2827CITR    H5 2910   6.617   5.256   5.850
 2827CITR    H4 2911   6.503   5.337   5.742
 2827CITR    C3 2912   6.652   5.221   5.640
 2827CITR    O5 2913   6.705   5.086   5.652
 2827CITR    H1 2914   6.617   5.038   5.683
 2827CITR    C6 2915   6.579   5.275   5.493
 2827CITR    O6 2916   6.527   5.392   5.489
 2827CITR    O4 2917   6.618   5.225   5.384
 2827CITR    C2 2918   6.776   5.309   5.652
 2827CITR    H3 2919   6.742   5.411   5.668
 2827CITR    H2 2920   6.826   5.305   5.555
 2827CITR    C1 2921   6.879   5.279   5.757
 2827CITR    O2 2922   6.998   5.287   5.718
 2827CITR    O1 2923   6.850   5.306   5.875
 2828CITR    O7 2924   5.317   3.551   6.537
 2828CITR    C5 2925   5.440   3.572   6.546
 2828CITR    O3 2926   5.531   3.507   6.490
 2828CITR    C4 2927   5.478   3.681   6.642
 2828CITR    H5 2928   5.452   3.777   6.597
 2828CITR    H4 2929   5.585   3.677   6.661
 2828CITR    C3 2930   5.402   3.667   6.775
 2828CITR    O5 2931   5.259   3.655   6.748
 2828CITR    H1 2932   5.266   3.605   6.655
 2828CITR    C6 2933   5.462   3.538   6.873
 2828CITR    O6 2934   5.425   3.535   6.993
 2828CITR    O4 2935   5.557   3.461   6.840
 2828CITR    C2 2936   5.425   3.792   6.863
 2828CITR    H3 2937   5.530   3.791   6.888
 2828CITR    H2 2938   5.372   3.772   6.955
 2828CITR    C1 2939   5.394   3.937   6.827
 2828CITR    O2 2940   5.490   3.995   6.770
 2828CITR    O1 2941   5.320   3.999   6.908
 2829CITR    O7 2942   3.467   2.897   6.052
 2829CITR    C5 2943   3.480   2.795   5.980
 2829CITR    O3 2944   3.400   2.758   5.893
 2829CITR    C4 2945   3.585   2.696   6.017
 2829CITR    H5 2946   3.655   2.693   5.934
 2829CITR    H4 2947   3.536   2.600   6.022
 2829CITR    C3 2948   3.660   2.717   6.152
 2829CITR    O5 2949   3.643   2.852   6.204
 2829CITR    H1 2950   3.564   2.883   6.142
 2829CITR    C6 2951   3.614   2.589   6.258
 2829CITR    O6 2952   3.593   2.612   6.380
 2829CITR    O4 2953   3.599   2.471   6.216
 2829CITR    C2 2954   3.810   2.700   6.128
 2829CITR    H3 2955   3.832   2.593   6.130
 2829CITR    H2 2956   3.864   2.745   6.211
 2829CITR    C1 2957   3.868   2.755   6.001
 2829CITR    O2 2958   3.904   2.873   5.999
 2829CITR    O1 2959   3.906   2.669   5.919
 2830CITR    O7 2960   2.791   3.571   2.544
 2830CITR    C5 2961   2.910   3.565   2.583
 2830CITR    O3 2962   3.001   3.522   2.509
 2830CITR    C4 2963   2.935   3.570   2.733
 2830CITR    H5 2964   2.991   3.661   2.755
 2830CITR    H4 2965   2.996   3.485   2.760
 2830CITR    C3 2966   2.808   3.568   2.823
 2830CITR    O5 2967   2.714   3.481   2.752
 2830CITR    H1 2968   2.728   3.522   2.656
 2830CITR    C6 2969   2.837   3.507   2.983
 2830CITR    O6 2970   2.740   3.492   3.065
 2830CITR    O4 2971   2.943   3.441   3.006
 2830CITR    C2 2972   2.738   3.707   2.817
 2830CITR    H3 2973   2.644   3.696   2.872
 2830CITR    H2 2974   2.711   3.726   2.713
 2830CITR    C1 2975   2.802   3.836   2.867
 2830CITR    O2 2976   2.878   3.899   2.790
 2830CITR    O1 2977   2.738   3.895   2.957
 2831CITR    O7 2978   5.516   2.246   4.839
 2831CITR    C5 2979   5.512   2.241   4.715
 2831CITR    O3 2980   5.596   2.303   4.645
 2831CITR    C4 2981   5.416   2.149   4.644
 2831CITR    H5 2982   5.327   2.207   4.621
 2831CITR    H4 2983   5.389   2.069   4.713
 2831CITR    C3 2984   5.472   2.085   4.514
 2831CITR    O5 2985   5.552   2.185   4.445
 2831CITR    H1 2986   5.579   2.247   4.526
 2831CITR    C6 2987   5.549   1.934   4.553
 2831CITR    O6 2988   5.606   1.920   4.665
 2831CITR    O4 2989   5.537   1.829   4.483
 2831CITR    C2 2990   5.356   2.048   4.421
 2831CITR    H3 2991   5.301   1.967   4.468
 2831CITR    H2 2992   5.401   2.007   4.330
 2831CITR    C1 2993   5.253   2.150   4.377
 2831CITR    O2 2994   5.158   2.168   4.457
 2831CITR    O1 2995   5.239   2.166   4.254
 2832CITR    O7 2996   1.872   4.839   5.688
 2832CITR    C5 2997   1.980   4.897   5.659
 2832CITR    O3 2998   1.987   5.021   5.646
 2832CITR    C4 2999   2.096   4.812   5.612
 2832CITR    H5 3000   2.123   4.846   5.512
 2832CITR    H4 3001   2.061   4.709   5.603
 2832CITR    C3 3002   2.224   4.809   5.697
 2832CITR    O5 3003   2.178   4.808   5.835
 2832CITR    H1 3004   2.273   4.827   5.874
 2832CITR    C6 3005   2.323   4.680   5.641
 2832CITR    O6 3006   2.304   4.561   5.683
 2832CITR    O4 3007   2.413   4.704   5.557
 2832CITR    C2 3008   2.300   4.943   5.681
 2832CITR    H3 3009   2.233   5.026   5.701
 2832CITR    H2 3010   2.336   4.950   5.578
 2832CITR    C1 3011   2.418   4.953   5.773
 2832CITR    O2 3012   2.399   4.895   5.882
 2832CITR    O1 3013   2.484   5.058   5.769
 2833CITR    O7 3014   6.420   4.124   3.025
 2833CITR    C5 3015   6.505   4.036   3.046
 2833CITR    O3 3016   6.613   4.034   2.981
 2833CITR    C4 3017   6.477   3.911   3.130
 2833CITR    H5 3018   6.423   3.840   3.068
 2833CITR    H4 3019   6.415   3.939   3.215
 2833CITR    C3 3020   6.608   3.845   3.184
 2833CITR    O5 3021   6.698   3.830   3.068
 2833CITR    H1 3022   6.674   3.921   3.021
 2833CITR    C6 3023   6.662   3.935   3.321
 2833CITR    O6 3024   6.630   4.057   3.328
 2833CITR    O4 3025   6.752   3.891   3.398
 2833CITR    C2 3026   6.584   3.698   3.227
 2833CITR    H3 3027   6.681   3.649   3.226
 2833CITR    H2 3028   6.522   3.651   3.151
 2833CITR    C1 3029   6.522   3.667   3.361
 2833CITR    O2 3030   6.447   3.750   3.415
 2833CITR    O1 3031   6.555   3.558   3.414
 2834CITR    O7 3032   3.413   6.844   5.041
 2834CITR    C5 3033   3.376   6.729   5.008
 2834CITR    O3 3034   3.407   6.679   4.898
 2834CITR    C4 3035   3.256   6.668   5.080
 2834CITR    H5 3036   3.206   6.604   5.008
 2834CITR    H4 3037   3.188   6.750   5.103
 2834CITR    C3 3038   3.273   6.581   5.209
 2834CITR    O5 3039   3.226   6.664   5.320
 2834CITR    H1 3040   3.259   6.596   5.392
 2834CITR    C6 3041   3.194   6.429   5.192
 2834CITR    O6 3042   3.244   6.345   5.114
 2834CITR    O4 3043   3.084   6.402   5.248
 2834CITR    C2 3044   3.422   6.552   5.236
 2834CITR    H3 3045   3.476   6.646   5.246
 2834CITR    H2 3046   3.461   6.496   5.152
 2834CITR    C1 3047   3.438   6.471   5.361
 2834CITR    O2 3048   3.551   6.421   5.385
 2834CITR    O1 3049   3.346   6.489   5.445
 2835CITR    O7 3050   4.718   5.563   6.606
 2835CITR    C5 3051   4.654   5.543   6.711
 2835CITR    O3 3052   4.547   5.599   6.742
 2835CITR    C4 3053   4.716   5.465   6.822
 2835CITR    H5 3054   4.787   5.530   6.872
 2835CITR    H4 3055   4.770   5.382   6.778
 2835CITR    C3 3056   4.615   5.406   6.924
 2835CITR    O5 3057   4.514   5.506   6.957
 2835CITR    H1 3058   4.504   5.544   6.859
 2835CITR    C6 3059   4.562   5.253   6.863
 2835CITR    O6 3060   4.440   5.221   6.861
 2835CITR    O4 3061   4.650   5.166   6.836
 2835CITR    C2 3062   4.686   5.381   7.057
 2835CITR    H3 3063   4.770   5.316   7.036
 2835CITR    H2 3064   4.617   5.325   7.120
 2835CITR    C1 3065   4.739   5.497   7.140
 2835CITR    O2 3066   4.722   5.491   7.265
 2835CITR    O1 3067   4.789   5.600   7.090
 2836CITR    O7 3068   4.347   2.425   3.411
 2836CITR    C5 3069   4.284   2.324   3.375
 2836CITR    O3 3070   4.163   2.301   3.399
 2836CITR    C4 3071   4.355   2.235   3.275
 2836CITR    H5 3072   4.301   2.238   3.181
 2836CITR    H4 3073   4.355   2.133   3.313
 2836CITR    C3 3074   4.500   2.280   3.252
 2836CITR    O5 3075   4.486   2.416   3.202
 2836CITR    H1 3076   4.444   2.452   3.291
 2836CITR    C6 3077   4.590   2.234   3.393
 2836CITR    O6 3078   4.597   2.110   3.417
 2836CITR    O4 3079   4.665   2.311   3.460
 2836CITR    C2 3080   4.569   2.202   3.139
 2836CITR    H3 3081   4.569   2.098   3.170
 2836CITR    H2 3082   4.672   2.235   3.138
 2836CITR    C1 3083   4.518   2.203   2.999
 2836CITR    O2 3084   4.598   2.251   2.914
 2836CITR    O1 3085   4.439   2.111   2.970
 2837CITR    O7 3086   6.387   2.593   4.051
 2837CITR    C5 3087   6.412   2.626   3.933
 2837CITR    O3 3088   6.465   2.551   3.848
 2837CITR    C4 3089   6.369   2.762   3.884
 2837CITR    H5 3090   6.367   2.761   3.775
 2837CITR    H4 3091   6.442   2.835   3.916
 2837CITR    C3 3092   6.231   2.808   3.933
 2837CITR    O5 3093   6.242   2.802   4.078
 2837CITR    H1 3094   6.284   2.708   4.088
 2837CITR    C6 3095   6.195   2.957   3.852
 2837CITR    O6 3096   6.185   3.065   3.916
 2837CITR    O4 3097   6.209   2.964   3.726
 2837CITR    C2 3098   6.131   2.697   3.895
 2837CITR    H3 3099   6.168   2.602   3.934
 2837CITR    H2 3100   6.130   2.690   3.787
 2837CITR    C1 3101   5.989   2.711   3.942
 2837CITR    O2 3102   5.956   2.632   4.033
 2837CITR    O1 3103   5.909   2.739   3.852
 2838CITR    O7 3104   6.762   5.359   3.016
 2838CITR    C5 3105   6.796   5.246   3.058
 2838CITR    O3 3106   6.908   5.198   3.030
 2838CITR    C4 3107   6.689   5.149   3.101
 2838CITR    H5 3108   6.712   5.115   3.202
 2838CITR    H4 3109   6.693   5.063   3.035
 2838CITR    C3 3110   6.543   5.204   3.099
 2838CITR    O5 3111   6.541   5.286   2.978
 2838CITR    H1 3112   6.632   5.337   2.994
 2838CITR    C6 3113   6.425   5.080   3.096
 2838CITR    O6 3114   6.464   4.962   3.069
 2838CITR    O4 3115   6.305   5.113   3.072
 2838CITR    C2 3116   6.521   5.303   3.216
 2838CITR    H3 3117   6.420   5.341   3.207
 2838CITR    H2 3118   6.589   5.387   3.202
 2838CITR    C1 3119   6.538   5.254   3.360
 2838CITR    O2 3120   6.590   5.334   3.440
 2838CITR    O1 3121   6.545   5.132   3.378
 2839CITR    O7 3122   3.617   3.374   6.901
 2839CITR    C5 3123   3.697   3.367   6.804
 2839CITR    O3 3124   3.799   3.297   6.811
 2839CITR    C4 3125   3.645   3.405   6.667
 2839CITR    H5 3126   3.538   3.389   6.665
 2839CITR    H4 3127   3.690   3.338   6.594
 2839CITR    C3 3128   3.673   3.549   6.621
 2839CITR    O5 3129   3.813   3.568   6.651
 2839CITR    H1 3130   3.848   3.515   6.573
 2839CITR    C6 3131   3.628   3.562   6.456
 2839CITR    O6 3132   3.684   3.487   6.373
 2839CITR    O4 3133   3.535   3.640   6.421
 2839CITR    C2 3134   3.595   3.641   6.717
 2839CITR    H3 3135   3.607   3.604   6.819
 2839CITR    H2 3136   3.490   3.632   6.691
 2839CITR    C1 3137   3.628   3.788   6.722
 2839CITR    O2 3138   3.531   3.863   6.699
 2839CITR    O1 3139   3.713   3.821   6.808
 2840CITR    O7 3140   2.622   6.080   4.124
 2840CITR    C5 3141   2.702   6.173   4.149
 2840CITR    O3 3142   2.788   6.211   4.067
 2840CITR    C4 3143   2.658   6.270   4.255
 2840CITR    H5 3144   2.637   6.366   4.207
 2840CITR    H4 3145   2.739   6.283   4.326
 2840CITR    C3 3146   2.533   6.223   4.330
 2840CITR    O5 3147   2.436   6.197   4.224
 2840CITR    H1 3148   2.497   6.126   4.175
 2840CITR    C6 3149   2.575   6.099   4.441
 2840CITR    O6 3150   2.678   6.119   4.513
 2840CITR    O4 3151   2.488   6.018   4.482
 2840CITR    C2 3152   2.469   6.334   4.414
 2840CITR    H3 3153   2.548   6.378   4.475
 2840CITR    H2 3154   2.400   6.285   4.483
 2840CITR    C1 3155   2.394   6.448   4.351
 2840CITR    O2 3156   2.462   6.527   4.283
 2840CITR    O1 3157   2.292   6.488   4.412
 2841CITR    O7 3158   5.999   6.903   4.477
 2841CITR    C5 3159   5.933   6.894   4.372
 2841CITR    O3 3160   5.969   6.955   4.268
 2841CITR    C4 3161   5.831   6.784   4.357
 2841CITR    H5 3162   5.878   6.691   4.389
 2841CITR    H4 3163   5.813   6.773   4.250
 2841CITR    C3 3164   5.692   6.798   4.424
 2841CITR    O5 3165   5.689   6.934   4.478
 2841CITR    H1 3166   5.658   6.912   4.577
 2841CITR    C6 3167   5.577   6.768   4.300
 2841CITR    O6 3168   5.554   6.650   4.262
 2841CITR    O4 3169   5.516   6.865   4.246
 2841CITR    C2 3170   5.679   6.694   4.542
 2841CITR    H3 3171   5.778   6.661   4.572
 2841CITR    H2 3172   5.625   6.608   4.503
 2841CITR    C1 3173   5.607   6.741   4.667
 2841CITR    O2 3174   5.577   6.657   4.754
 2841CITR    O1 3175   5.623   6.863   4.693
 2842CITR    O7 3176   2.527   3.378   3.759
 2842CITR    C5 3177   2.509   3.300   3.855
 2842CITR    O3 3178   2.441   3.323   3.958
 2842CITR    C4 3179   2.575   3.166   3.848
 2842CITR    H5 3180   2.680   3.183   3.870
 2842CITR    H4 3181   2.566   3.129   3.746
 2842CITR    C3 3182   2.520   3.060   3.944
 2842CITR    O5 3183   2.536   3.115   4.076
 2842CITR    H1 3184   2.484   3.203   4.058
 2842CITR    C6 3185   2.360   3.005   3.904
 2842CITR    O6 3186   2.337   2.932   3.803
 2842CITR    O4 3187   2.260   3.026   3.979
 2842CITR    C2 3188   2.615   2.941   3.945
 2842CITR    H3 3189   2.616   2.898   3.845
 2842CITR    H2 3190   2.574   2.867   4.014
 2842CITR    C1 3191   2.759   2.968   3.986
 2842CITR    O2 3192   2.832   3.003   3.890
 2842CITR    O1 3193   2.804   2.898   4.079
 2843CITR    O7 3194   6.641   3.406   4.532
 2843CITR    C5 3195   6.663   3.427   4.410
 2843CITR    O3 3196   6.588   3.476   4.323
 2843CITR    C4 3197   6.799   3.388   4.363
 2843CITR    H5 3198   6.816   3.428   4.263
 2843CITR    H4 3199   6.804   3.279   4.360
 2843CITR    C3 3200   6.912   3.436   4.454
 2843CITR    O5 3201   6.870   3.411   4.592
 2843CITR    H1 3202   6.764   3.419   4.579
 2843CITR    C6 3203   7.059   3.354   4.407
 2843CITR    O6 3204   7.165   3.419   4.389
 2843CITR    O4 3205   7.067   3.227   4.407
 2843CITR    C2 3206   6.926   3.590   4.441
 2843CITR    H3 3207   6.890   3.618   4.342
 2843CITR    H2 3208   7.033   3.610   4.441
 2843CITR    C1 3209   6.864   3.693   4.536
 2843CITR    O2 3210   6.940   3.789   4.556
 2843CITR    O1 3211   6.792   3.659   4.630
 2844CITR    O7 3212   2.451   5.384   5.322
 2844CITR    C5 3213   2.381   5.449   5.241
 2844CITR    O3 3214   2.282   5.406   5.179
 2844CITR    C4 3215   2.420   5.592   5.219
 2844CITR    H5 3216   2.329   5.651   5.203
 2844CITR    H4 3217   2.480   5.596   5.129
 2844CITR    C3 3218   2.501   5.657   5.334
 2844CITR    O5 3219   2.610   5.564   5.359
 2844CITR    H1 3220   2.555   5.475   5.358
 2844CITR    C6 3221   2.535   5.820   5.284
 2844CITR    O6 3222   2.465   5.913   5.335
 2844CITR    O4 3223   2.594   5.843   5.174
 2844CITR    C2 3224   2.415   5.654   5.462
 2844CITR    H3 3225   2.420   5.554   5.505
 2844CITR    H2 3226   2.311   5.672   5.434
 2844CITR    C1 3227   2.450   5.751   5.573
 2844CITR    O2 3228   2.357   5.791   5.647
 2844CITR    O1 3229   2.566   5.789   5.590
 2845CITR    O7 3230   4.517   5.332   1.985
 2845CITR    C5 3231   4.462   5.273   2.082
 2845CITR    O3 3232   4.497   5.161   2.120
 2845CITR    C4 3233   4.322   5.320   2.118
 2845CITR    H5 3234   4.319   5.344   2.224
 2845CITR    H4 3235   4.253   5.238   2.100
 2845CITR    C3 3236   4.273   5.442   2.036
 2845CITR    O5 3237   4.321   5.420   1.900
 2845CITR    H1 3238   4.419   5.386   1.928
 2845CITR    C6 3239   4.104   5.472   2.042
 2845CITR    O6 3240   4.060   5.573   1.978
 2845CITR    O4 3241   4.021   5.390   2.092
 2845CITR    C2 3242   4.350   5.567   2.082
 2845CITR    H3 3243   4.306   5.653   2.032
 2845CITR    H2 3244   4.453   5.558   2.050
 2845CITR    C1 3245   4.350   5.598   2.230
 2845CITR    O2 3246   4.453   5.659   2.266
 2845CITR    O1 3247   4.238   5.607   2.284
 2846CITR    O7 3248   3.834   4.468   2.134
 2846CITR    C5 3249   3.959   4.467   2.138
 2846CITR    O3 3250   4.025   4.564   2.179
 2846CITR    C4 3251   4.027   4.375   2.041
 2846CITR    H5 3252   4.134   4.385   2.053
 2846CITR    H4 3253   4.001   4.411   1.941
 2846CITR    C3 3254   3.992   4.227   2.046
 2846CITR    O5 3255   4.043   4.179   2.173
 2846CITR    H1 3256   4.018   4.082   2.158
 2846CITR    C6 3257   3.829   4.197   2.006
 2846CITR    O6 3258   3.789   4.221   1.888
 2846CITR    O4 3259   3.758   4.122   2.079
 2846CITR    C2 3260   4.082   4.159   1.942
 2846CITR    H3 3261   4.186   4.167   1.973
 2846CITR    H2 3262   4.072   4.213   1.848
 2846CITR    C1 3263   4.051   4.015   1.918
 2846CITR    O2 3264   4.050   3.978   1.798
 2846CITR    O1 3265   4.038   3.939   2.017
 2847CITR    O7 3266   5.759   5.153   6.380
 2847CITR    C5 3267   5.665   5.184   6.456
 2847CITR    O3 3268   5.573   5.266   6.431
 2847CITR    C4 3269   5.663   5.115   6.591
 2847CITR    H5 3270   5.571   5.057   6.594
 2847CITR    H4 3271   5.658   5.192   6.668
 2847CITR    C3 3272   5.785   5.022   6.621
 2847CITR    O5 3273   5.828   4.963   6.495
 2847CITR    H1 3274   5.803   5.045   6.430
 2847CITR    C6 3275   5.907   5.104   6.717
 2847CITR    O6 3276   5.882   5.219   6.763
 2847CITR    O4 3277   6.010   5.047   6.766
 2847CITR    C2 3278   5.737   4.906   6.708
 2847CITR    H3 3279   5.738   4.943   6.810
 2847CITR    H2 3280   5.813   4.829   6.700
 2847CITR    C1 3281   5.602   4.838   6.685
 2847CITR    O2 3282   5.600   4.726   6.630
 2847CITR    O1 3283   5.514   4.871   6.769
 2848CITR    O7 3284   2.980   5.009   2.724
 2848CITR    C5 3285   3.057   4.975   2.632
 2848CITR    O3 3286   3.168   5.024   2.606
 2848CITR    C4 3287   3.002   4.873   2.536
 2848CITR    H5 3288   3.054   4.779   2.551
 2848CITR    H4 3289   3.019   4.908   2.434
 2848CITR    C3 3290   2.852   4.851   2.557
 2848CITR    O5 3291   2.835   4.818   2.696
 2848CITR    H1 3292   2.888   4.902   2.732
 2848CITR    C6 3293   2.765   4.988   2.501
 2848CITR    O6 3294   2.654   5.021   2.551
 2848CITR    O4 3295   2.804   5.048   2.397
 2848CITR    C2 3296   2.807   4.728   2.478
 2848CITR    H3 3297   2.800   4.760   2.374
 2848CITR    H2 3298   2.706   4.702   2.511
 2848CITR    C1 3299   2.892   4.603   2.483
 2848CITR    O2 3300   2.950   4.577   2.375
 2848CITR    O1 3301   2.858   4.511   2.559
 2849CITR    O7 3302   5.820   4.936   2.459
 2849CITR    C5 3303   5.784   5.044   2.514
 2849CITR    O3 3304   5.797   5.062   2.637
 2849CITR    C4 3305   5.786   5.167   2.424
 2849CITR    H5 3306   5.844   5.139   2.336
 2849CITR    H4 3307   5.842   5.243   2.477
 2849CITR    C3 3308   5.651   5.229   2.380
 2849CITR    O5 3309   5.561   5.115   2.374
 2849CITR    H1 3310   5.491   5.151   2.307
 2849CITR    C6 3311   5.618   5.368   2.479
 2849CITR    O6 3312   5.498   5.404   2.495
 2849CITR    O4 3313   5.710   5.454   2.496
 2849CITR    C2 3314   5.668   5.281   2.234
 2849CITR    H3 3315   5.748   5.228   2.183
 2849CITR    H2 3316   5.694   5.386   2.240
 2849CITR    C1 3317   5.549   5.275   2.143
 2849CITR    O2 3318   5.450   5.210   2.182
 2849CITR    O1 3319   5.571   5.297   2.022
 2850CITR    O7 3320   5.767   3.606   2.383
 2850CITR    C5 3321   5.728   3.670   2.485
 2850CITR    O3 3322   5.668   3.621   2.581
 2850CITR    C4 3323   5.738   3.821   2.474
 2850CITR    H5 3324   5.757   3.862   2.573
 2850CITR    H4 3325   5.642   3.860   2.439
 2850CITR    C3 3326   5.848   3.868   2.376
 2850CITR    O5 3327   5.827   3.788   2.255
 2850CITR    H1 3328   5.803   3.695   2.303
 2850CITR    C6 3329   5.850   4.042   2.355
 2850CITR    O6 3330   5.956   4.100   2.316
 2850CITR    O4 3331   5.741   4.103   2.333
 2850CITR    C2 3332   5.984   3.818   2.427
 2850CITR    H3 3333   6.061   3.860   2.363
 2850CITR    H2 3334   5.986   3.709   2.420
 2850CITR    C1 3335   6.017   3.852   2.569
 2850CITR    O2 3336   6.108   3.783   2.619
 2850CITR    O1 3337   5.983   3.965   2.607
 2851CITR    O7 3338   4.392   4.245   6.867
 2851CITR    C5 3339   4.428   4.365   6.868
 2851CITR    O3 3340   4.546   4.404   6.861
 2851CITR    C4 3341   4.318   4.466   6.881
 2851CITR    H5 3342   4.284   4.494   6.781
 2851CITR    H4 3343   4.356   4.555   6.932
 2851CITR    C3 3344   4.199   4.411   6.961
 2851CITR    O5 3345   4.153   4.293   6.889
 2851CITR    H1 3346   4.247   4.249   6.876
 2851CITR    C6 3347   4.241   4.387   7.126
 2851CITR    O6 3348   4.353   4.339   7.159
 2851CITR    O4 3349   4.158   4.413   7.218
 2851CITR    C2 3350   4.082   4.510   6.959
 2851CITR    H3 3351   4.115   4.598   7.015
 2851CITR    H2 3352   4.004   4.463   7.017
 2851CITR    C1 3353   4.017   4.559   6.832
 2851CITR    O2 3354   4.056   4.671   6.794
 2851CITR    O1 3355   3.899   4.521   6.814
 2852CITR    O7 3356   2.046   4.241   4.908
 2852CITR    C5 3357   2.116   4.290   4.818
 2852CITR    O3 3358   2.166   4.405   4.826
 2852CITR    C4 3359   2.099   4.234   4.680
 2852CITR    H5 3360   2.196   4.236   4.631
 2852CITR    H4 3361   2.033   4.301   4.626
 2852CITR    C3 3362   2.041   4.093   4.667
 2852CITR    O5 3363   2.147   4.006   4.712
 2852CITR    H1 3364   2.127   4.005   4.812
 2852CITR    C6 3365   1.881   4.079   4.734
 2852CITR    O6 3366   1.847   3.982   4.807
 2852CITR    O4 3367   1.786   4.146   4.683
 2852CITR    C2 3368   2.022   4.062   4.517
 2852CITR    H3 3369   1.949   4.134   4.480
 2852CITR    H2 3370   1.975   3.964   4.512
 2852CITR    C1 3371   2.138   4.062   4.421
 2852CITR    O2 3372   2.187   3.948   4.404
 2852CITR    O1 3373   2.137   4.149   4.332
 2853CITR    O7 3374   3.359   6.511   3.864
 2853CITR    C5 3375   3.395   6.623   3.820
 2853CITR    O3 3376   3.365   6.732   3.872
 2853CITR    C4 3377   3.489   6.623   3.703
 2853CITR    H5 3378   3.591   6.617   3.742
 2853CITR    H4 3379   3.476   6.715   3.647
 2853CITR    C3 3380   3.463   6.503   3.611
 2853CITR    O5 3381   3.488   6.387   3.692
 2853CITR    H1 3382   3.434   6.414   3.775
 2853CITR    C6 3383   3.303   6.512   3.547
 2853CITR    O6 3384   3.232   6.616   3.561
 2853CITR    O4 3385   3.255   6.412   3.486
 2853CITR    C2 3386   3.562   6.498   3.493
 2853CITR    H3 3387   3.535   6.577   3.424
 2853CITR    H2 3388   3.545   6.404   3.442
 2853CITR    C1 3389   3.712   6.508   3.515
 2853CITR    O2 3390   3.781   6.443   3.434
 2853CITR    O1 3391   3.756   6.615   3.564
 2854CITR    O7 3392   5.123   6.915   5.536
 2854CITR    C5 3393   5.071   6.804   5.563
 2854CITR    O3 3394   5.137   6.701   5.582
 2854CITR    C4 3395   4.932   6.811   5.619
 2854CITR    H5 3396   4.939   6.835   5.725
 2854CITR    H4 3397   4.888   6.712   5.608
 2854CITR    C3 3398   4.842   6.915   5.549
 2854CITR    O5 3399   4.922   7.038   5.538
 2854CITR    H1 3400   5.015   6.990   5.517
 2854CITR    C6 3401   4.774   6.858   5.401
 2854CITR    O6 3402   4.846   6.869   5.299
 2854CITR    O4 3403   4.649   6.842   5.389
 2854CITR    C2 3404   4.730   6.959   5.643
 2854CITR    H3 3405   4.653   7.006   5.582
 2854CITR    H2 3406   4.769   7.032   5.713
 2854CITR    C1 3407   4.662   6.856   5.726
 2854CITR    O2 3408   4.706   6.850   5.843
 2854CITR    O1 3409   4.547   6.822   5.692
 2855CITR    O7 3410   3.874   6.199   5.942
 2855CITR    C5 3411   3.942   6.249   6.034
 2855CITR    O3 3412   4.040   6.323   6.012
 2855CITR    C4 3413   3.869   6.265   6.165
 2855CITR    H5 3414   3.762   6.252   6.145
 2855CITR    H4 3415   3.883   6.368   6.197
 2855CITR    C3 3416   3.901   6.175   6.285
 2855CITR    O5 3417   4.041   6.202   6.318
 2855CITR    H1 3418   4.069   6.105   6.347
 2855CITR    C6 3419   3.786   6.222   6.404
 2855CITR    O6 3420   3.686   6.149   6.426
 2855CITR    O4 3421   3.788   6.338   6.456
 2855CITR    C2 3422   3.885   6.026   6.244
 2855CITR    H3 3423   3.926   6.012   6.144
 2855CITR    H2 3424   3.779   6.002   6.242
 2855CITR    C1 3425   3.955   5.928   6.335
 2855CITR    O2 3426   3.902   5.817   6.355
 2855CITR    O1 3427   4.066   5.966   6.380
 2856CITR    O7 3428   4.702   6.850   3.755
 2856CITR    C5 3429   4.587   6.862   3.705
 2856CITR    O3 3430   4.486   6.884   3.775
 2856CITR    C4 3431   4.578   6.904   3.560
 2856CITR    H5 3432   4.549   7.009   3.557
 2856CITR    H4 3433   4.500   6.845   3.512
 2856CITR    C3 3434   4.708   6.887   3.477
 2856CITR    O5 3435   4.812   6.945   3.560
 2856CITR    H1 3436   4.788   6.893   3.647
 2856CITR    C6 3437   4.730   6.725   3.421
 2856CITR    O6 3438   4.643   6.676   3.343
 2856CITR    O4 3439   4.843   6.670   3.432
 2856CITR    C2 3440   4.701   6.979   3.352
 2856CITR    H3 3441   4.598   6.983   3.319
 2856CITR    H2 3442   4.758   6.929   3.274
 2856CITR    C1 3443   4.753   7.121   3.362
 2856CITR    O2 3444   4.850   7.149   3.289
 2856CITR    O1 3445   4.686   7.209   3.422
 2857CITR    O7 3446   4.868   4.242   2.175
 2857CITR    C5 3447   4.984   4.202   2.151
 2857CITR    O3 3448   5.032   4.088   2.170
 2857CITR    C4 3449   5.065   4.287   2.057
 2857CITR    H5 3450   5.102   4.224   1.976
 2857CITR    H4 3451   5.151   4.326   2.113
 2857CITR    C3 3452   4.990   4.405   1.996
 2857CITR    O5 3453   4.862   4.350   1.954
 2857CITR    H1 3454   4.837   4.315   2.051
 2857CITR    C6 3455   4.994   4.541   2.103
 2857CITR    O6 3456   4.895   4.619   2.104
 2857CITR    O4 3457   5.106   4.578   2.147
 2857CITR    C2 3458   5.062   4.454   1.868
 2857CITR    H3 3459   5.167   4.468   1.895
 2857CITR    H2 3460   5.021   4.552   1.846
 2857CITR    C1 3461   5.059   4.374   1.741
 2857CITR    O2 3462   5.011   4.431   1.641
 2857CITR    O1 3463   5.132   4.273   1.729
 2858CITR    O7 3464   4.561   2.048   5.179
 2858CITR    C5 3465   4.640   2.029   5.276
 2858CITR    O3 3466   4.699   1.921   5.286
 2858CITR    C4 3467   4.599   2.094   5.404
 2858CITR    H5 3468   4.602   2.202   5.390
 2858CITR    H4 3469   4.668   2.065   5.483
 2858CITR    C3 3470   4.457   2.049   5.440
 2858CITR    O5 3471   4.372   2.082   5.327
 2858CITR    H1 3472   4.441   2.074   5.249
 2858CITR    C6 3473   4.458   1.883   5.496
 2858CITR    O6 3474   4.546   1.844   5.579
 2858CITR    O4 3475   4.354   1.812   5.485
 2858CITR    C2 3476   4.403   2.138   5.553
 2858CITR    H3 3477   4.461   2.114   5.641
 2858CITR    H2 3478   4.301   2.106   5.573
 2858CITR    C1 3479   4.401   2.289   5.540
 2858CITR    O2 3480   4.500   2.345   5.592
 2858CITR    O1 3481   4.288   2.343   5.542
 2859CITR    O7 3482   3.291   5.034   6.700
 2859CITR    C5 3483   3.283   4.947   6.610
 2859CITR    O3 3484   3.310   4.827   6.635
 2859CITR    C4 3485   3.188   4.981   6.497
 2859CITR    H5 3486   3.104   4.912   6.502
 2859CITR    H4 3487   3.238   4.967   6.403
 2859CITR    C3 3488   3.137   5.125   6.497
 2859CITR    O5 3489   3.089   5.146   6.634
 2859CITR    H1 3490   3.180   5.116   6.679
 2859CITR    C6 3491   3.253   5.240   6.444
 2859CITR    O6 3492   3.369   5.205   6.408
 2859CITR    O4 3493   3.220   5.362   6.451
 2859CITR    C2 3494   3.012   5.138   6.406
 2859CITR    H3 3495   3.020   5.235   6.356
 2859CITR    H2 3496   2.924   5.142   6.469
 2859CITR    C1 3497   2.987   5.035   6.297
 2859CITR    O2 3498   2.912   4.942   6.338
 2859CITR    O1 3499   2.994   5.075   6.179
 2860CITR    O7 3500   5.808   2.294   3.052
 2860CITR    C5 3501   5.704   2.347   3.008
 2860CITR    O3 3502   5.625   2.284   2.933
 2860CITR    C4 3503   5.693   2.496   3.008
 2860CITR    H5 3504   5.651   2.527   2.913
 2860CITR    H4 3505   5.794   2.537   3.015
 2860CITR    C3 3506   5.609   2.560   3.119
 2860CITR    O5 3507   5.677   2.512   3.240
 2860CITR    H1 3508   5.594   2.505   3.302
 2860CITR    C6 3509   5.593   2.728   3.080
 2860CITR    O6 3510   5.548   2.757   2.964
 2860CITR    O4 3511   5.634   2.820   3.156
 2860CITR    C2 3512   5.467   2.499   3.115
 2860CITR    H3 3513   5.472   2.393   3.090
 2860CITR    H2 3514   5.410   2.552   3.038
 2860CITR    C1 3515   5.395   2.512   3.245
 2860CITR    O2 3516   5.460   2.468   3.342
 2860CITR    O1 3517   5.282   2.565   3.249
 2861CITR    O7 3518   4.108   7.007   4.363
 2861CITR    C5 3519   4.137   6.885   4.373
 2861CITR    O3 3520   4.081   6.798   4.305
 2861CITR    C4 3521   4.255   6.857   4.461
 2861CITR    H5 3522   4.345   6.869   4.401
 2861CITR    H4 3523   4.250   6.755   4.497
 2861CITR    C3 3524   4.261   6.951   4.583
 2861CITR    O5 3525   4.245   7.088   4.533
 2861CITR    H1 3526   4.172   7.065   4.459
 2861CITR    C6 3527   4.148   6.914   4.707
 2861CITR    O6 3528   4.132   7.005   4.794
 2861CITR    O4 3529   4.070   6.816   4.703
 2861CITR    C2 3530   4.404   6.955   4.639
 2861CITR    H3 3531   4.397   6.979   4.745
 2861CITR    H2 3532   4.461   7.035   4.591
 2861CITR    C1 3533   4.487   6.831   4.629
 2861CITR    O2 3534   4.499   6.770   4.737
 2861CITR    O1 3535   4.565   6.826   4.531
 2862CITR    O7 3536   3.416   6.164   2.781
 2862CITR    C5 3537   3.434   6.088   2.683
 2862CITR    O3 3538   3.338   6.038   2.621
 2862CITR    C4 3539   3.561   6.109   2.604
 2862CITR    H5 3540   3.535   6.131   2.501
 2862CITR    H4 3541   3.618   6.016   2.607
 2862CITR    C3 3542   3.652   6.222   2.659
 2862CITR    O5 3543   3.562   6.334   2.684
 2862CITR    H1 3544   3.503   6.280   2.751
 2862CITR    C6 3545   3.744   6.158   2.791
 2862CITR    O6 3546   3.798   6.044   2.781
 2862CITR    O4 3547   3.761   6.227   2.896
 2862CITR    C2 3548   3.745   6.274   2.547
 2862CITR    H3 3549   3.803   6.189   2.512
 2862CITR    H2 3550   3.814   6.344   2.594
 2862CITR    C1 3551   3.684   6.343   2.425
 2862CITR    O2 3552   3.683   6.468   2.418
 2862CITR    O1 3553   3.662   6.274   2.323
 2863CITR    O7 3554   6.010   6.105   5.546
 2863CITR    C5 3555   6.126   6.058   5.542
 2863CITR    O3 3556   6.176   5.999   5.638
 2863CITR    C4 3557   6.212   6.089   5.426
 2863CITR    H5 3558   6.199   6.009   5.353
 2863CITR    H4 3559   6.316   6.087   5.459
 2863CITR    C3 3560   6.186   6.227   5.359
 2863CITR    O5 3561   6.047   6.268   5.377
 2863CITR    H1 3562   6.014   6.195   5.444
 2863CITR    C6 3563   6.306   6.340   5.417
 2863CITR    O6 3564   6.426   6.302   5.432
 2863CITR    O4 3565   6.275   6.456   5.458
 2863CITR    C2 3566   6.202   6.206   5.208
 2863CITR    H3 3567   6.307   6.183   5.189
 2863CITR    H2 3568   6.180   6.301   5.159
 2863CITR    C1 3569   6.117   6.098   5.142
 2863CITR    O2 3570   6.179   6.003   5.088
 2863CITR    O1 3571   5.999   6.127   5.116
 2864CITR    O7 3572   3.627   2.429   3.659
 2864CITR    C5 3573   3.571   2.521   3.595
 2864CITR    O3 3574   3.629   2.622   3.551
 2864CITR    C4 3575   3.429   2.492   3.552
 2864CITR    H5 3576   3.428   2.451   3.451
 2864CITR    H4 3577   3.371   2.584   3.555
 2864CITR    C3 3578   3.366   2.391   3.649
 2864CITR    O5 3579   3.452   2.274   3.638
 2864CITR    H1 3580   3.541   2.329   3.660
 2864CITR    C6 3581   3.360   2.463   3.805
 2864CITR    O6 3582   3.343   2.587   3.815
 2864CITR    O4 3583   3.355   2.390   3.908
 2864CITR    C2 3584   3.227   2.345   3.605
 2864CITR    H3 3585   3.166   2.434   3.593
 2864CITR    H2 3586   3.185   2.287   3.687
 2864CITR    C1 3587   3.212   2.261   3.479
 2864CITR    O2 3588   3.152   2.314   3.383
 2864CITR    O1 3589   3.220   2.136   3.489
 2865CITR    O7 3590   6.961   4.472   4.040
 2865CITR    C5 3591   6.858   4.444   4.106
 2865CITR    O3 3592   6.789   4.343   4.081
 2865CITR    C4 3593   6.851   4.506   4.243
 2865CITR    H5 3594   6.905   4.440   4.312
 2865CITR    H4 3595   6.748   4.512   4.275
 2865CITR    C3 3596   6.912   4.647   4.253
 2865CITR    O5 3597   7.047   4.634   4.199
 2865CITR    H1 3598   7.020   4.582   4.112
 2865CITR    C6 3599   6.820   4.765   4.170
 2865CITR    O6 3600   6.817   4.762   4.044
 2865CITR    O4 3601   6.788   4.870   4.230
 2865CITR    C2 3602   6.940   4.688   4.400
 2865CITR    H3 3603   6.961   4.795   4.400
 2865CITR    H2 3604   7.029   4.636   4.435
 2865CITR    C1 3605   6.833   4.664   4.505
 2865CITR    O2 3606   6.815   4.542   4.526
 2865CITR    O1 3607   6.824   4.747   4.598
 2866CITR    O7 3608   2.778   4.086   6.239
 2866CITR    C5 3609   2.845   3.981   6.245
 2866CITR    O3 3610   2.943   3.970   6.322
 2866CITR    C4 3611   2.773   3.853   6.208
 2866CITR    H5 3612   2.777   3.786   6.293
 2866CITR    H4 3613   2.827   3.808   6.124
 2866CITR    C3 3614   2.626   3.875   6.166
 2866CITR    O5 3615   2.569   3.965   6.265
 2866CITR    H1 3616   2.642   4.038   6.252
 2866CITR    C6 3617   2.614   3.919   6.001
 2866CITR    O6 3618   2.519   3.995   5.967
 2866CITR    O4 3619   2.676   3.847   5.917
 2866CITR    C2 3620   2.545   3.747   6.180
 2866CITR    H3 3621   2.600   3.667   6.131
 2866CITR    H2 3622   2.451   3.762   6.128
 2866CITR    C1 3623   2.514   3.699   6.318
 2866CITR    O2 3624   2.597   3.627   6.377
 2866CITR    O1 3625   2.394   3.696   6.351
 2867CITR    O7 3626   6.000   6.029   3.365
 2867CITR    C5 3627   5.956   6.134   3.414
 2867CITR    O3 3628   5.872   6.203   3.353
 2867CITR    C4 3629   6.033   6.199   3.524
 2867CITR    H5 3630   5.979   6.186   3.617
 2867CITR    H4 3631   6.039   6.306   3.503
 2867CITR    C3 3632   6.176   6.146   3.538
 2867CITR    O5 3633   6.177   6.002   3.518
 2867CITR    H1 3634   6.100   5.998   3.445
 2867CITR    C6 3635   6.275   6.238   3.432
 2867CITR    O6 3636   6.353   6.184   3.350
 2867CITR    O4 3637   6.272   6.364   3.436
 2867CITR    C2 3638   6.226   6.170   3.681
 2867CITR    H3 3639   6.224   6.277   3.698
 2867CITR    H2 3640   6.330   6.137   3.684
 2867CITR    C1 3641   6.154   6.106   3.798
 2867CITR    O2 3642   6.057   6.171   3.842
 2867CITR    O1 3643   6.222   6.029   3.869
 2868CITR    O7 3644   5.982   3.879   6.140
 2868CITR    C5 3645   6.036   3.939   6.232
 2868CITR    O3 3646   5.971   3.985   6.329
 2868CITR    C4 3647   6.180   3.908   6.256
 2868CITR    H5 3648   6.181   3.804   6.285
 2868CITR    H4 3649   6.210   3.967   6.342
 2868CITR    C3 3650   6.288   3.923   6.147
 2868CITR    O5 3651   6.408   3.918   6.230
 2868CITR    H1 3652   6.400   4.016   6.271
 2868CITR    C6 3653   6.282   3.790   6.035
 2868CITR    O6 3654   6.261   3.676   6.088
 2868CITR    O4 3655   6.353   3.790   5.932
 2868CITR    C2 3656   6.283   4.065   6.085
 2868CITR    H3 3657   6.180   4.084   6.059
 2868CITR    H2 3658   6.342   4.065   5.993
 2868CITR    C1 3659   6.333   4.177   6.176
 2868CITR    O2 3660   6.361   4.142   6.293
 2868CITR    O1 3661   6.341   4.296   6.140
 2869CITR    O7 3662   3.228   2.243   4.995
 2869CITR    C5 3663   3.251   2.344   4.922
 2869CITR    O3 3664   3.309   2.337   4.812
 2869CITR    C4 3665   3.171   2.466   4.953
 2869CITR    H5 3666   3.080   2.465   4.892
 2869CITR    H4 3667   3.231   2.553   4.929
 2869CITR    C3 3668   3.136   2.478   5.101
 2869CITR    O5 3669   3.080   2.350   5.144
 2869CITR    H1 3670   3.148   2.290   5.089
 2869CITR    C6 3671   3.276   2.523   5.190
 2869CITR    O6 3672   3.385   2.464   5.166
 2869CITR    O4 3673   3.262   2.574   5.305
 2869CITR    C2 3674   3.018   2.576   5.117
 2869CITR    H3 3675   3.019   2.607   5.221
 2869CITR    H2 3676   2.925   2.522   5.100
 2869CITR    C1 3677   3.010   2.702   5.031
 2869CITR    O2 3678   2.933   2.694   4.932
 2869CITR    O1 3679   3.035   2.808   5.090
 2870CITR    O7 3680   2.135   4.916   4.154
 2870CITR    C5 3681   2.129   5.038   4.126
 2870CITR    O3 3682   2.203   5.103   4.050
 2870CITR    C4 3683   2.014   5.110   4.186
 2870CITR    H5 3684   1.926   5.095   4.124
 2870CITR    H4 3685   2.037   5.216   4.191
 2870CITR    C3 3686   1.985   5.062   4.327
 2870CITR    O5 3687   1.951   4.922   4.315
 2870CITR    H1 3688   2.037   4.895   4.261
 2870CITR    C6 3689   2.114   5.109   4.432
 2870CITR    O6 3690   2.166   5.023   4.508
 2870CITR    O4 3691   2.129   5.233   4.458
 2870CITR    C2 3692   1.857   5.127   4.377
 2870CITR    H3 3693   1.876   5.234   4.374
 2870CITR    H2 3694   1.848   5.097   4.481
 2870CITR    C1 3695   1.724   5.102   4.310
 2870CITR    O2 3696   1.655   5.023   4.378
 2870CITR    O1 3697   1.666   5.200   4.259
 2871CITR    O7 3698   4.769   3.438   2.278
 2871CITR    C5 3699   4.725   3.335   2.225
 2871CITR    O3 3700   4.605   3.323   2.189
 2871CITR    C4 3701   4.823   3.260   2.141
 2871CITR    H5 3702   4.879   3.335   2.088
 2871CITR    H4 3703   4.767   3.204   2.066
 2871CITR    C3 3704   4.927   3.164   2.200
 2871CITR    O5 3705   4.854   3.043   2.235
 2871CITR    H1 3706   4.824   3.069   2.335
 2871CITR    C6 3707   5.045   3.141   2.075
 2871CITR    O6 3708   5.012   3.160   1.954
 2871CITR    O4 3709   5.161   3.097   2.099
 2871CITR    C2 3710   4.991   3.221   2.330
 2871CITR    H3 3711   4.981   3.329   2.326
 2871CITR    H2 3712   5.097   3.196   2.330
 2871CITR    C1 3713   4.933   3.179   2.465
 2871CITR    O2 3714   5.010   3.187   2.563
 2871CITR    O1 3715   4.833   3.102   2.460
 2872CITR    O7 3716   3.706   2.864   2.521
 2872CITR    C5 3717   3.820   2.885   2.475
 2872CITR    O3 3718   3.881   2.806   2.400
 2872CITR    C4 3719   3.869   3.024   2.480
 2872CITR    H5 3720   3.830   3.074   2.392
 2872CITR    H4 3721   3.978   3.024   2.477
 2872CITR    C3 3722   3.827   3.101   2.606
 2872CITR    O5 3723   3.681   3.091   2.612
 2872CITR    H1 3724   3.674   2.989   2.592
 2872CITR    C6 3725   3.919   3.043   2.740
 2872CITR    O6 3726   3.867   3.042   2.855
 2872CITR    O4 3727   4.040   3.009   2.724
 2872CITR    C2 3728   3.863   3.249   2.584
 2872CITR    H3 3729   3.972   3.254   2.579
 2872CITR    H2 3730   3.834   3.305   2.672
 2872CITR    C1 3731   3.810   3.321   2.463
 2872CITR    O2 3732   3.871   3.300   2.356
 2872CITR    O1 3733   3.736   3.421   2.478
 2873CITR    O7 3734   2.344   3.308   4.944
 2873CITR    C5 3735   2.399   3.212   5.002
 2873CITR    O3 3736   2.440   3.108   4.950
 2873CITR    C4 3737   2.434   3.232   5.144
 2873CITR    H5 3738   2.528   3.286   5.145
 2873CITR    H4 3739   2.445   3.136   5.193
 2873CITR    C3 3740   2.328   3.313   5.217
 2873CITR    O5 3741   2.311   3.440   5.146
 2873CITR    H1 3742   2.319   3.401   5.049
 2873CITR    C6 3743   2.188   3.215   5.237
 2873CITR    O6 3744   2.179   3.131   5.332
 2873CITR    O4 3745   2.086   3.231   5.164
 2873CITR    C2 3746   2.379   3.348   5.357
 2873CITR    H3 3747   2.398   3.255   5.409
 2873CITR    H2 3748   2.299   3.399   5.409
 2873CITR    C1 3749   2.504   3.432   5.372
 2873CITR    O2 3750   2.498   3.519   5.460
 2873CITR    O1 3751   2.610   3.387   5.327
 2874CITR    O7 3752   6.161   3.074   5.129
 2874CITR    C5 3753   6.283   3.081   5.113
 2874CITR    O3 3754   6.349   3.185   5.093
 2874CITR    C4 3755   6.365   2.965   5.163
 2874CITR    H5 3756   6.365   2.973   5.271
 2874CITR    H4 3757   6.467   2.979   5.129
 2874CITR    C3 3758   6.326   2.821   5.130
 2874CITR    O5 3759   6.336   2.816   4.984
 2874CITR    H1 3760   6.232   2.804   4.959
 2874CITR    C6 3761   6.435   2.716   5.213
 2874CITR    O6 3762   6.512   2.759   5.304
 2874CITR    O4 3763   6.440   2.592   5.190
 2874CITR    C2 3764   6.181   2.792   5.176
 2874CITR    H3 3765   6.160   2.848   5.268
 2874CITR    H2 3766   6.173   2.686   5.198
 2874CITR    C1 3767   6.074   2.827   5.075
 2874CITR    O2 3768   6.106   2.784   4.961
 2874CITR    O1 3769   5.956   2.824   5.116
 2875CITR    O7 3770   5.211   6.307   3.042
 2875CITR    C5 3771   5.130   6.313   2.948
 2875CITR    O3 3772   5.018   6.369   2.955
 2875CITR    C4 3773   5.163   6.240   2.820
 2875CITR    H5 3774   5.159   6.133   2.839
 2875CITR    H4 3775   5.263   6.268   2.788
 2875CITR    C3 3776   5.063   6.277   2.709
 2875CITR    O5 3777   4.934   6.242   2.764
 2875CITR    H1 3778   4.948   6.291   2.855
 2875CITR    C6 3779   5.089   6.441   2.659
 2875CITR    O6 3780   5.029   6.493   2.560
 2875CITR    O4 3781   5.187   6.505   2.706
 2875CITR    C2 3782   5.085   6.191   2.585
 2875CITR    H3 3783   5.179   6.224   2.542
 2875CITR    H2 3784   5.006   6.216   2.515
 2875CITR    C1 3785   5.090   6.039   2.594
 2875CITR    O2 3786   4.983   5.980   2.567
 2875CITR    O1 3787   5.202   5.992   2.564
 2876CITR    O7 3788   6.803   5.556   4.576
 2876CITR    C5 3789   6.694   5.617   4.559
 2876CITR    O3 3790   6.608   5.625   4.648
 2876CITR    C4 3791   6.685   5.710   4.440
 2876CITR    H5 3792   6.685   5.812   4.479
 2876CITR    H4 3793   6.589   5.692   4.393
 2876CITR    C3 3794   6.795   5.697   4.331
 2876CITR    O5 3795   6.920   5.666   4.398
 2876CITR    H1 3796   6.882   5.605   4.475
 2876CITR    C6 3797   6.746   5.591   4.201
 2876CITR    O6 3798   6.830   5.511   4.153
 2876CITR    O4 3799   6.645   5.615   4.129
 2876CITR    C2 3800   6.823   5.834   4.267
 2876CITR    H3 3801   6.727   5.879   4.244
 2876CITR    H2 3802   6.874   5.815   4.173
 2876CITR    C1 3803   6.904   5.935   4.345
 2876CITR    O2 3804   6.844   6.005   4.428
 2876CITR    O1 3805   7.013   5.974   4.296
    1ASP      N 3806   7.014   0.169   6.643
    1ASP     H1 3807   6.940   0.121   6.594
    1ASP     H2 3808   7.017   0.124   6.733
    1ASP     CA 3809   7.141   0.144   6.569
    1ASP     CB 3810   7.122   0.173   6.419
    1ASP     CG 3811   7.197   0.081   6.321
    1ASP    OD1 3812   7.136   8.980   6.280
    1ASP    OD2 3813   7.304   0.120   6.269
    1ASP      C 3814   7.262   0.224   6.621
    1ASP      O 3815   7.371   0.169   6.631
    2ALA      N 3816   7.231   0.339   6.680
    2ALA      H 3817   7.135   0.358   6.697
    2ALA     CA 3818   7.331   0.432   6.737
    2ALA     CB 3819   7.378   0.533   6.631
    2ALA      C 3820   7.277   0.503   6.862
    2ALA      O 3821   7.213   0.609   6.856
    3GLU      N 3822   7.298   0.430   6.971
    3GLU      H 3823   7.356   0.349   6.963
    3GLU     CA 3824   7.247   0.450   7.108
    3GLU     CB 3825   7.196   0.311   7.144
    3GLU     CG 3826   7.123   0.297   7.278
    3GLU     CD 3827   7.132   0.153   7.331
    3GLU    OE1 3828   7.120   0.139   7.454
    3GLU    OE2 3829   7.158   0.059   7.252
    3GLU      C 3830   7.364   0.493   7.199
    3GLU      O 3831   7.449   0.411   7.232
    4PHE      N 3832   7.362   0.619   7.244
    4PHE      H 3833   7.277   0.674   7.247
    4PHE     CA 3834   7.480   0.684   7.306
    4PHE     CB 3835   7.540   0.789   7.211
    4PHE     CG 3836   7.444   0.895   7.158
    4PHE    CD1 3837   7.377   0.875   7.037
    4PHE    HD1 3838   7.387   0.780   6.984
    4PHE    CD2 3839   7.433   1.018   7.223
    4PHE    HD2 3840   7.484   1.034   7.318
    4PHE    CE1 3841   7.299   0.976   6.983
    4PHE    HE1 3842   7.253   0.963   6.885
    4PHE    CE2 3843   7.356   1.120   7.168
    4PHE    HE2 3844   7.361   1.220   7.211
    4PHE     CZ 3845   7.289   1.098   7.048
    4PHE     HZ 3846   7.234   1.180   7.001
    4PHE      C 3847   7.463   0.738   7.450
    4PHE      O 3848   7.488   0.855   7.480
    5ARG      N 3849   7.415   0.651   7.538
    5ARG      H 3850   7.420   0.552   7.520
    5ARG     CA 3851   7.397   0.685   7.681
    5ARG     CB 3852   7.308   0.579   7.746
    5ARG     CG 3853   7.242   0.617   7.879
    5ARG     CD 3854   7.123   0.712   7.864
    5ARG     NE 3855   7.045   0.714   7.989
    5ARG     HE 3856   7.059   0.634   8.048
    5ARG     CZ 3857   6.951   0.804   8.023
    5ARG    NH1 3858   6.916   0.905   7.943
    5ARG   HH11 3859   6.959   0.917   7.854
    5ARG   HH12 3860   6.844   0.968   7.972
    5ARG    NH2 3861   6.880   0.784   8.134
    5ARG   HH21 3862   6.891   0.698   8.185
    5ARG   HH22 3863   6.820   0.855   8.172
    5ARG      C 3864   7.535   0.688   7.750
    5ARG      O 3865   7.633   0.627   7.705
    6HIS      N 3866   7.551   0.791   7.832
    6HIS      H 3867   7.507   0.879   7.813
    6HIS     CA 3868   7.663   0.794   7.928
    6HIS     CB 3869   7.717   0.936   7.943
    6HIS     CG 3870   7.866   0.938   7.979
    6HIS    ND1 3871   7.968   0.941   7.892
    6HIS    CD2 3872   7.917   0.938   8.102
    6HIS    HD2 3873   7.860   0.936   8.195
    6HIS    CE1 3874   8.081   0.944   7.964
    6HIS    HE1 3875   8.183   0.955   7.925
    6HIS    NE2 3876   8.050   0.939   8.093
    6HIS    HE2 3877   8.113   0.915   8.168
    6HIS      C 3878   7.612   0.738   8.062
    6HIS      O 3879   7.523   0.798   8.124
    7ASP      N 3880   7.675   0.628   8.102
    7ASP      H 3881   7.751   0.591   8.049
    7ASP     CA 3882   7.642   0.552   8.225
    7ASP     CB 3883   7.507   0.479   8.213
    7ASP     CG 3884   7.495   0.368   8.107
    7ASP    OD1 3885   7.528   0.254   8.143
    7ASP    OD2 3886   7.437   0.391   8.000
    7ASP      C 3887   7.759   0.465   8.276
    7ASP      O 3888   7.835   0.514   8.360
    8SER      N 3889   7.783   0.347   8.219
    8SER      H 3890   7.704   0.296   8.180
    8SER     CA 3891   7.903   0.263   8.245
    8SER     CB 3892   7.920   0.148   8.146
    8SER     OG 3893   7.836   0.035   8.168
    8SER     HG 3894   7.863   8.970   8.094
    8SER      C 3895   8.035   0.341   8.239
    8SER      O 3896   8.065   0.412   8.142
    9GLY      N 3897   8.103   0.342   8.353
    9GLY      H 3898   8.060   0.306   8.438
    9GLY     CA 3899   8.229   0.417   8.373
    9GLY      C 3900   8.354   0.376   8.296
    9GLY      O 3901   8.420   0.461   8.235
   10TYR      N 3902   8.400   0.259   8.336
   10TYR      H 3903   8.360   0.216   8.417
   10TYR     CA 3904   8.514   0.186   8.277
   10TYR     CB 3905   8.628   0.180   8.380
   10TYR     CG 3906   8.725   0.298   8.382
   10TYR    CD1 3907   8.859   0.276   8.350
   10TYR    HD1 3908   8.892   0.176   8.320
   10TYR    CD2 3909   8.690   0.420   8.439
   10TYR    HD2 3910   8.587   0.439   8.468
   10TYR    CE1 3911   8.955   0.372   8.376
   10TYR    HE1 3912   0.056   0.357   8.339
   10TYR    CE2 3913   8.787   0.516   8.467
   10TYR    HE2 3914   8.756   0.610   8.514
   10TYR     CZ 3915   8.920   0.491   8.438
   10TYR     OH 3916   0.018   0.569   8.491
   10TYR     HH 3917   8.972   0.640   8.546
   10TYR      C 3918   8.470   0.043   8.242
   10TYR      O 3919   8.425   8.970   8.331
   11GLU      N 3920   8.465   0.012   8.113
   11GLU      H 3921   8.464   0.081   8.041
   11GLU     CA 3922   8.435   8.874   8.067
   11GLU     CB 3923   8.304   8.869   7.988
   11GLU     CG 3924   8.178   8.885   8.071
   11GLU     CD 3925   8.056   8.863   7.982
   11GLU    OE1 3926   8.011   8.960   7.918
   11GLU    OE2 3927   8.011   8.746   7.975
   11GLU      C 3928   8.541   8.807   7.979
   11GLU      O 3929   8.592   8.870   7.885
   12VAL      N 3930   8.580   8.689   8.025
   12VAL      H 3931   8.568   8.669   8.122
   12VAL     CA 3932   8.645   8.578   7.949
   12VAL     CB 3933   8.776   8.606   7.873
   12VAL    CG1 3934   8.742   8.639   7.728
   12VAL    CG2 3935   8.864   8.714   7.935
   12VAL      C 3936   8.668   8.450   8.030
   12VAL      O 3937   8.711   8.456   8.145
   13HIS      N 3938   8.639   8.339   7.964
   13HIS      H 3939   8.584   8.346   7.880
   13HIS     CA 3940   8.655   8.200   8.015
   13HIS     CB 3941   8.576   8.113   7.915
   13HIS     CG 3942   8.470   8.023   7.978
   13HIS    ND1 3943   8.475   7.891   7.979
   13HIS    CD2 3944   8.352   8.060   8.028
   13HIS    HD2 3945   8.313   8.162   8.035
   13HIS    CE1 3946   8.362   7.845   8.032
   13HIS    HE1 3947   8.341   7.742   8.060
   13HIS    NE2 3948   8.285   7.950   8.062
   13HIS    HE2 3949   8.195   7.947   8.109
   13HIS      C 3950   8.800   8.149   8.027
   13HIS      O 3951   8.848   8.118   8.137
   14HIS      N 3952   8.870   8.151   7.913
   14HIS      H 3953   8.835   8.198   7.833
   14HIS     CA 3954   0.001   8.084   7.894
   14HIS     CB 3955   0.001   8.010   7.760
   14HIS     CG 3956   0.106   7.900   7.757
   14HIS    ND1 3957   0.231   7.912   7.714
   14HIS    CD2 3958   0.093   7.779   7.813
   14HIS    HD2 3959   0.004   7.741   7.863
   14HIS    CE1 3960   0.295   7.799   7.743
   14HIS    HE1 3961   0.399   7.775   7.719
   14HIS    NE2 3962   0.211   7.718   7.805
   14HIS    HE2 3963   0.232   7.626   7.839
   14HIS      C 3964   0.124   8.175   7.906
   14HIS      O 3965   0.132   8.280   7.842
   15GLN      N 3966   0.231   8.114   7.955
   15GLN      H 3967   0.248   8.016   7.937
   15GLN     CA 3968   0.338   8.190   8.022
   15GLN     CB 3969   0.349   8.138   8.166
   15GLN     CG 3970   0.223   8.162   8.251
   15GLN     CD 3971   0.221   8.296   8.325
   15GLN    OE1 3972   0.259   8.400   8.274
   15GLN    NE2 3973   0.156   8.298   8.439
   15GLN   HE21 3974   0.102   8.220   8.468
   15GLN   HE22 3975   0.174   8.373   8.504
   15GLN      C 3976   0.476   8.183   7.954
   15GLN      O 3977   0.530   8.075   7.929
   16LYS      N 3978   0.538   8.300   7.942
   16LYS      H 3979   0.489   8.388   7.952
   16LYS     CA 3980   0.681   8.311   7.904
   16LYS     CB 3981   0.707   8.444   7.833
   16LYS     CG 3982   0.644   8.441   7.693
   16LYS     CD 3983   0.722   8.347   7.602
   16LYS     CE 3984   0.633   8.285   7.494
   16LYS     NZ 3985   0.574   8.160   7.542
   16LYS    HZ1 3986   0.503   8.129   7.479
   16LYS    HZ2 3987   0.645   8.088   7.548
   16LYS    HZ3 3988   0.534   8.173   7.633
   16LYS      C 3989   0.781   8.284   8.018
   16LYS      O 3990   0.896   8.324   8.013
   17LEU      N 3991   0.742   8.187   8.100
   17LEU      H 3992   0.670   8.123   8.072
   17LEU     CA 3993   0.812   8.146   8.223
   17LEU     CB 3994   0.799   8.252   8.335
   17LEU     CG 3995   0.658   8.293   8.380
   17LEU    CD1 3996   0.594   8.187   8.470
   17LEU    CD2 3997   0.664   8.427   8.453
   17LEU      C 3998   0.770   8.005   8.269
   17LEU      O 3999   0.666   7.953   8.228
   18VAL      N 4000   0.855   7.947   8.353
   18VAL      H 4001   0.939   7.992   8.381
   18VAL     CA 4002   0.831   7.814   8.414
   18VAL     CB 4003   0.953   7.759   8.489
   18VAL    CG1 4004   1.049   7.696   8.388
   18VAL    CG2 4005   1.025   7.865   8.573
   18VAL      C 4006   0.708   7.810   8.505
   18VAL      O 4007   0.709   7.858   8.619
   19PHE      N 4008   0.598   7.777   8.439
   19PHE      H 4009   0.594   7.789   8.340
   19PHE     CA 4010   0.469   7.758   8.507
   19PHE     CB 4011   0.359   7.728   8.403
   19PHE     CG 4012   0.217   7.756   8.455
   19PHE    CD1 4013   0.134   7.651   8.493
   19PHE    HD1 4014   0.164   7.548   8.478
   19PHE    CD2 4015   0.178   7.887   8.481
   19PHE    HD2 4016   0.244   7.969   8.454
   19PHE    CE1 4017   0.013   7.678   8.558
   19PHE    HE1 4018   8.951   7.596   8.595
   19PHE    CE2 4019   0.058   7.914   8.547
   19PHE    HE2 4020   0.032   8.016   8.575
   19PHE     CZ 4021   8.976   7.809   8.585
   19PHE     HZ 4022   8.888   7.829   8.647
   19PHE      C 4023   0.477   7.653   8.620
   19PHE      O 4024   0.566   7.568   8.625
   20PHE      N 4025   0.375   7.662   8.703
   20PHE      H 4026   0.292   7.709   8.673
   20PHE     CA 4027   0.359   7.594   8.832
   20PHE     CB 4028   0.434   7.670   8.942
   20PHE     CG 4029   0.582   7.632   8.955
   20PHE    CD1 4030   0.617   7.517   0.025
   20PHE    HD1 4031   0.543   7.438   0.039
   20PHE    CD2 4032   0.680   7.729   8.933
   20PHE    HD2 4033   0.657   7.813   8.867
   20PHE    CE1 4034   0.745   7.501   0.076
   20PHE    HE1 4035   0.771   7.409   0.129
   20PHE    CE2 4036   0.807   7.715   8.986
   20PHE    HE2 4037   0.881   7.794   8.974
   20PHE     CZ 4038   0.840   7.601   0.059
   20PHE     HZ 4039   0.936   7.593   0.110
   20PHE      C 4040   0.208   7.600   8.860
   20PHE      O 4041   0.148   7.705   8.841
   21ALA      N 4042   0.153   7.488   8.903
   21ALA      H 4043   0.210   7.422   8.953
   21ALA     CA 4044   0.006   7.465   8.912
   21ALA     CB 4045   8.969   7.355   8.812
   21ALA      C 4046   8.963   7.424   0.054
   21ALA      O 4047   0.049   7.409   0.141
   22GLU      N 4048   8.833   7.411   0.079
   22GLU      H 4049   8.761   7.431   0.012
   22GLU     CA 4050   8.784   7.367   0.213
   22GLU     CB 4051   8.653   7.436   0.255
   22GLU     CG 4052   8.534   7.425   0.160
   22GLU     CD 4053   8.420   7.519   0.202
   22GLU    OE1 4054   8.333   7.478   0.281
   22GLU    OE2 4055   8.418   7.635   0.157
   22GLU      C 4056   8.790   7.217   0.249
   22GLU      O 4057   8.714   7.171   0.336
   23ASP      N 4058   8.891   7.146   0.199
   23ASP      H 4059   8.936   7.171   0.113
   23ASP     CA 4060   8.928   7.014   0.255
   23ASP     CB 4061   8.869   6.895   0.178
   23ASP     CG 4062   8.897   6.891   0.027
   23ASP    OD1 4063   8.989   6.818   8.987
   23ASP    OD2 4064   8.821   6.955   8.952
   23ASP      C 4065   0.078   6.999   0.287
   23ASP      O 4066   0.163   6.969   0.203
   24VAL      N 4067   0.108   7.029   0.414
   24VAL      H 4068   0.040   7.064   0.477
   24VAL     CA 4069   0.248   7.030   0.462
   24VAL     CB 4070   0.301   7.173   0.488
   24VAL    CG1 4071   0.451   7.178   0.459
   24VAL    CG2 4072   0.229   7.283   0.411
   24VAL      C 4073   0.271   6.942   0.586
   24VAL      O 4074   0.297   6.992   0.695
   25GLY      N 4075   0.281   6.811   0.564
   25GLY      H 4076   0.273   6.775   0.471
   25GLY     CA 4077   0.310   6.713   0.671
   25GLY      C 4078   0.456   6.713   0.719
   25GLY      O 4079   0.548   6.747   0.643
   26SER      N 4080   0.477   6.682   0.847
   26SER      H 4081   0.403   6.688   0.916
   26SER     CA 4082   0.613   6.660   0.903
   26SER     CB 4083   0.645   6.759   1.016
   26SER     OG 4084   0.586   6.721   1.140
   26SER     HG 4085   0.483   6.733   1.133
   26SER      C 4086   0.635   6.518   0.958
   26SER      O 4087   0.543   6.438   0.974
   27ASN      N 4088   0.761   6.486   0.984
   27ASN      H 4089   0.836   6.540   0.947
   27ASN     CA 4090   0.800   6.363   1.057
   27ASN     CB 4091   0.939   6.319   1.008
   27ASN     CG 4092   0.966   6.170   1.032
   27ASN    OD1 4093   1.004   6.124   1.138
   27ASN    ND2 4094   0.945   6.089   0.931
   27ASN   HD21 4095   0.910   6.116   0.839
   27ASN   HD22 4096   0.967   5.991   0.946
   27ASN      C 4097   0.799   6.384   1.210
   27ASN      O 4098   0.893   6.444   1.263
   28LYS      N 4099   0.680   6.370   1.269
   28LYS      H 4100   0.597   6.383   1.213
   28LYS     CA 4101   0.656   6.366   1.416
   28LYS     CB 4102   0.641   6.504   1.481
   28LYS     CG 4103   0.542   6.593   1.407
   28LYS     CD 4104   0.440   6.668   1.494
   28LYS     CE 4105   0.499   6.786   1.570
   28LYS     NZ 4106   0.395   6.889   1.584
   28LYS    HZ1 4107   0.424   6.959   1.650
   28LYS    HZ2 4108   0.382   6.935   1.495
   28LYS    HZ3 4109   0.309   6.849   1.616
   28LYS      C 4110   0.537   6.277   1.457
   28LYS      O 4111   0.423   6.321   1.476
   29GLY      N 4112   0.571   6.155   1.495
   29GLY      H 4113   0.655   6.142   1.548
   29GLY     CA 4114   0.465   6.054   1.515
   29GLY      C 4115   0.520   5.916   1.551
   29GLY      O 4116   0.562   5.842   1.462
   30ALA      N 4117   0.539   5.901   1.682
   30ALA      H 4118   0.531   5.978   1.746
   30ALA     CA 4119   0.575   5.773   1.743
   30ALA     CB 4120   0.710   5.784   1.813
   30ALA      C 4121   0.467   5.732   1.845
   30ALA      O 4122   0.422   5.811   1.927
   31ILE      N 4123   0.415   5.612   1.821
   31ILE      H 4124   0.449   5.556   1.746
   31ILE     CA 4125   0.323   5.544   1.914
   31ILE     CB 4126   0.178   5.534   1.862
   31ILE    CG1 4127   0.164   5.491   1.716
   31ILE    CG2 4128   0.108   5.669   1.882
   31ILE     CD 4129   0.020   5.457   1.678
   31ILE      C 4130   0.384   5.408   1.947
   31ILE      O 4131   0.446   5.345   1.861
   32ILE      N 4132   0.382   5.373   2.075
   32ILE      H 4133   0.335   5.427   2.145
   32ILE     CA 4134   0.456   5.256   2.127
   32ILE     CB 4135   0.546   5.305   2.242
   32ILE    CG1 4136   0.660   5.208   2.271
   32ILE    CG2 4137   0.469   5.335   2.370
   32ILE     CD 4138   0.764   5.204   2.159
   32ILE      C 4139   0.366   5.137   2.168
   32ILE      O 4140   0.257   5.156   2.222
   33GLY      N 4141   0.421   5.018   2.148
   33GLY      H 4142   0.513   5.009   2.109
   33GLY     CA 4143   0.359   4.889   2.183
   33GLY      C 4144   0.438   4.773   2.121
   33GLY      O 4145   0.472   4.775   2.003
   34LEU      N 4146   0.456   4.667   2.199
   34LEU      H 4147   0.411   4.660   2.290
   34LEU     CA 4148   0.532   4.548   2.155
   34LEU     CB 4149   0.652   4.531   2.250
   34LEU     CG 4150   0.763   4.438   2.200
   34LEU    CD1 4151   0.895   4.478   2.265
   34LEU    CD2 4152   0.734   4.292   2.237
   34LEU      C 4153   0.436   4.429   2.158
   34LEU      O 4154   0.367   4.408   2.258
   35MET      N 4155   0.434   4.356   2.047
   35MET      H 4156   0.497   4.374   1.971
   35MET     CA 4157   0.341   4.243   2.032
   35MET     CB 4158   0.221   4.279   1.944
   35MET     CG 4159   0.256   4.297   1.796
   35MET     SD 4160   0.114   4.271   1.685
   35MET     CE 4161   0.050   4.436   1.699
   35MET      C 4162   0.408   4.113   1.985
   35MET      O 4163   0.467   4.105   1.877
   36VAL      N 4164   0.406   4.017   2.076
   36VAL      H 4165   0.368   4.032   2.167
   36VAL     CA 4166   0.462   3.882   2.050
   36VAL     CB 4167   0.602   3.868   2.113
   36VAL    CG1 4168   0.666   3.733   2.081
   36VAL    CG2 4169   0.700   3.974   2.063
   36VAL      C 4170   0.365   3.773   2.100
   36VAL      O 4171   0.275   3.802   2.179
   37GLY      N 4172   0.360   3.661   2.027
   37GLY      H 4173   0.392   3.659   1.932
   37GLY     CA 4174   0.301   3.535   2.077
   37GLY      C 4175   0.150   3.522   2.107
   37GLY      O 4176   0.111   3.502   2.221
   38GLY      N 4177   0.068   3.551   2.007
   38GLY      H 4178   0.098   3.604   1.928
   38GLY     CA 4179   8.930   3.498   2.004
   38GLY      C 4180   8.814   3.597   1.989
   38GLY      O 4181   8.727   3.603   2.077
   39VAL      N 4182   8.810   3.667   1.876
   39VAL      H 4183   8.888   3.667   1.811
   39VAL     CA 4184   8.691   3.746   1.837
   39VAL     CB 4185   8.674   3.874   1.922
   39VAL    CG1 4186   8.780   3.981   1.900
   39VAL    CG2 4187   8.533   3.930   1.910
   39VAL      C 4188   8.678   3.763   1.685
   39VAL      O 4189   8.727   3.857   1.623
   40VAL      N 4190   8.621   3.658   1.626
   40VAL      H 4191   8.592   3.578   1.680
   40VAL     CA 4192   8.604   3.644   1.480
   40VAL     CB 4193   8.726   3.568   1.423
   40VAL    CG1 4194   8.732   3.422   1.469
   40VAL    CG2 4195   8.734   3.582   1.271
   40VAL      C 4196   8.469   3.583   1.436
   40VAL     OT 4197   8.401   3.642   1.353
   40VAL      O 4198   8.416   3.484   1.511
   40VAL     HO 4199   8.331   3.457   1.466
 2877SOL     OW 4200   0.207   0.580   0.134
 2877SOL    HW1 4201   0.159   0.666   0.149
 2877SOL    HW2 4202   0.166   0.532   0.056
 2878SOL     OW 4203   0.192   0.239   0.990
 2878SOL    HW1 4204   0.252   0.219   1.068
 2878SOL    HW2 4205   0.098   0.211   1.012
 2879SOL     OW 4206   8.994   0.377   0.658
 2879SOL    HW1 4207   8.917   0.438   0.676
 2879SOL    HW2 4208   8.974   0.286   0.693
 2880SOL     OW 4209   0.596   1.248   1.187
 2880SOL    HW1 4210   0.499   1.233   1.205
 2880SOL    HW2 4211   0.611   1.344   1.163
 2881SOL     OW 4212   1.516   1.522   0.715
 2881SOL    HW1 4213   1.472   1.485   0.797
 2881SOL    HW2 4214   1.452   1.516   0.638
 2882SOL     OW 4215   1.161   0.705   0.727
 2882SOL    HW1 4216   1.181   0.801   0.709
 2882SOL    HW2 4217   1.124   0.696   0.820
 2883SOL     OW 4218   1.808   0.609   0.182
 2883SOL    HW1 4219   1.731   0.660   0.143
 2883SOL    HW2 4220   1.794   0.511   0.168
 2884SOL     OW 4221   0.769   1.123   1.001
 2884SOL    HW1 4222   0.709   1.154   1.075
 2884SOL    HW2 4223   0.813   1.202   0.959
 2885SOL     OW 4224   0.881   0.770   1.832
 2885SOL    HW1 4225   0.853   0.842   1.897
 2885SOL    HW2 4226   0.908   0.813   1.746
 2886SOL     OW 4227   0.662   1.030   0.681
 2886SOL    HW1 4228   0.733   1.005   0.748
 2886SOL    HW2 4229   0.598   1.093   0.724
 2887SOL     OW 4230   0.742   1.174   1.800
 2887SOL    HW1 4231   0.775   1.254   1.851
 2887SOL    HW2 4232   0.658   1.198   1.751
 2888SOL     OW 4233   0.339   1.433   1.094
 2888SOL    HW1 4234   0.305   1.347   1.056
 2888SOL    HW2 4235   0.397   1.479   1.027
 2889SOL     OW 4236   1.479   1.519   1.342
 2889SOL    HW1 4237   1.531   1.603   1.359
 2889SOL    HW2 4238   1.414   1.505   1.417
 2890SOL     OW 4239   0.499   0.444   1.563
 2890SOL    HW1 4240   0.575   0.380   1.548
 2890SOL    HW2 4241   0.416   0.392   1.584
 2891SOL     OW 4242   1.595   0.453   0.738
 2891SOL    HW1 4243   1.499   0.461   0.709
 2891SOL    HW2 4244   1.631   0.544   0.758
 2892SOL     OW 4245   0.218   1.745   0.463
 2892SOL    HW1 4246   0.268   1.798   0.532
 2892SOL    HW2 4247   0.235   1.783   0.372
 2893SOL     OW 4248   1.183   1.314   1.726
 2893SOL    HW1 4249   1.182   1.342   1.822
 2893SOL    HW2 4250   1.124   1.233   1.715
 2894SOL     OW 4251   0.218   1.480   0.506
 2894SOL    HW1 4252   0.219   1.578   0.484
 2894SOL    HW2 4253   0.183   1.469   0.599
 2895SOL     OW 4254   0.287   1.077   0.907
 2895SOL    HW1 4255   0.295   0.977   0.908
 2895SOL    HW2 4256   0.238   1.108   0.989
 2896SOL     OW 4257   0.633   1.801   1.430
 2896SOL    HW1 4258   0.544   1.780   1.470
 2896SOL    HW2 4259   0.664   1.891   1.462
 2897SOL     OW 4260   0.598   1.000   0.164
 2897SOL    HW1 4261   0.602   1.062   0.085
 2897SOL    HW2 4262   0.634   1.047   0.245
 2898SOL     OW 4263   1.639   0.095   1.476
 2898SOL    HW1 4264   1.627   0.182   1.429
 2898SOL    HW2 4265   1.637   0.111   1.575
 2899SOL     OW 4266   0.075   0.643   0.588
 2899SOL    HW1 4267   0.059   0.545   0.598
 2899SOL    HW2 4268   0.051   0.690   0.672
 2900SOL     OW 4269   1.834   1.764   0.302
 2900SOL    HW1 4270   1.896   1.730   0.374
 2900SOL    HW2 4271   1.842   1.863   0.295
 2901SOL     OW 4272   0.099   1.622   0.197
 2901SOL    HW1 4273   0.093   1.523   0.200
 2901SOL    HW2 4274   0.039   1.661   0.267
 2902SOL     OW 4275   1.698   0.895   0.638
 2902SOL    HW1 4276   1.757   0.834   0.585
 2902SOL    HW2 4277   1.678   0.977   0.585
 2903SOL     OW 4278   1.662   1.115   0.474
 2903SOL    HW1 4279   1.751   1.098   0.432
 2903SOL    HW2 4280   1.669   1.191   0.539
 2904SOL     OW 4281   0.147   0.762   1.582
 2904SOL    HW1 4282   0.247   0.762   1.577
 2904SOL    HW2 4283   0.116   0.836   1.641
 2905SOL     OW 4284   0.580   1.443   0.701
 2905SOL    HW1 4285   0.544   1.351   0.714
 2905SOL    HW2 4286   0.559   1.474   0.609
 2906SOL     OW 4287   1.288   1.272   1.404
 2906SOL    HW1 4288   1.326   1.210   1.335
 2906SOL    HW2 4289   1.340   1.263   1.489
 2907SOL     OW 4290   0.829   0.064   0.550
 2907SOL    HW1 4291   0.868   0.144   0.505
 2907SOL    HW2 4292   0.729   0.072   0.552
 2908SOL     OW 4293   0.212   0.924   1.284
 2908SOL    HW1 4294   0.302   0.881   1.284
 2908SOL    HW2 4295   0.165   0.902   1.198
 2909SOL     OW 4296   1.515   0.997   0.263
 2909SOL    HW1 4297   1.440   0.953   0.313
 2909SOL    HW2 4298   1.574   1.047   0.328
 2910SOL     OW 4299   1.174   1.799   1.618
 2910SOL    HW1 4300   1.196   1.879   1.563
 2910SOL    HW2 4301   1.199   1.716   1.567
 2911SOL     OW 4302   0.384   0.303   1.791
 2911SOL    HW1 4303   0.373   0.394   1.831
 2911SOL    HW2 4304   0.299   0.251   1.801
 2912SOL     OW 4305   1.433   1.412   0.955
 2912SOL    HW1 4306   1.360   1.442   1.017
 2912SOL    HW2 4307   1.427   1.313   0.943
 2913SOL     OW 4308   1.691   1.742   0.574
 2913SOL    HW1 4309   1.661   1.715   0.482
 2913SOL    HW2 4310   1.623   1.713   0.641
 2914SOL     OW 4311   0.633   0.731   0.260
 2914SOL    HW1 4312   0.635   0.820   0.214
 2914SOL    HW2 4313   0.567   0.733   0.335
 2915SOL     OW 4314   1.245   0.367   0.950
 2915SOL    HW1 4315   1.154   0.325   0.955
 2915SOL    HW2 4316   1.309   0.315   1.006
 2916SOL     OW 4317   1.584   1.665   0.299
 2916SOL    HW1 4318   1.670   1.717   0.294
 2916SOL    HW2 4319   1.564   1.625   0.210
 2917SOL     OW 4320   0.830   0.517   1.413
 2917SOL    HW1 4321   0.797   0.538   1.505
 2917SOL    HW2 4322   0.752   0.512   1.350
 2918SOL     OW 4323   0.975   0.856   1.596
 2918SOL    HW1 4324   1.023   0.778   1.556
 2918SOL    HW2 4325   0.930   0.908   1.524
 2919SOL     OW 4326   1.001   0.408   1.227
 2919SOL    HW1 4327   0.925   0.431   1.288
 2919SOL    HW2 4328   0.969   0.344   1.157
 2920SOL     OW 4329   1.031   0.735   0.483
 2920SOL    HW1 4330   1.052   0.716   0.579
 2920SOL    HW2 4331   0.960   0.672   0.452
 2921SOL     OW 4332   0.031   0.844   0.840
 2921SOL    HW1 4333   0.105   0.812   0.899
 2921SOL    HW2 4334   0.069   0.891   0.761
 2922SOL     OW 4335   0.125   1.856   1.569
 2922SOL    HW1 4336   0.121   1.844   1.669
 2922SOL    HW2 4337   0.053   1.803   1.526
 2923SOL     OW 4338   0.904   0.387   0.229
 2923SOL    HW1 4339   0.934   0.453   0.160
 2923SOL    HW2 4340   0.883   0.300   0.184
 2924SOL     OW 4341   1.655   0.555   1.786
 2924SOL    HW1 4342   1.650   0.648   1.749
 2924SOL    HW2 4343   1.696   0.495   1.718
 2925SOL     OW 4344   1.385   1.123   0.504
 2925SOL    HW1 4345   1.483   1.122   0.486
 2925SOL    HW2 4346   1.343   1.198   0.454
 2926SOL     OW 4347   0.546   0.265   0.813
 2926SOL    HW1 4348   0.534   0.241   0.909
 2926SOL    HW2 4349   0.581   0.359   0.806
 2927SOL     OW 4350   1.007   1.452   0.495
 2927SOL    HW1 4351   0.980   1.526   0.433
 2927SOL    HW2 4352   0.963   1.465   0.584
 2928SOL     OW 4353   0.344   1.806   0.889
 2928SOL    HW1 4354   0.383   1.715   0.906
 2928SOL    HW2 4355   0.414   1.875   0.906
 2929SOL     OW 4356   1.809   1.044   0.906
 2929SOL    HW1 4357   1.753   1.050   0.823
 2929SOL    HW2 4358   1.749   1.046   0.987
 2930SOL     OW 4359   1.244   1.536   1.518
 2930SOL    HW1 4360   1.219   1.464   1.582
 2930SOL    HW2 4361   1.184   1.532   1.438
 2931SOL     OW 4362   0.351   0.941   0.282
 2931SOL    HW1 4363   0.438   0.964   0.238
 2931SOL    HW2 4364   0.290   0.900   0.214
 2932SOL     OW 4365   1.477   0.763   0.713
 2932SOL    HW1 4366   1.473   0.721   0.804
 2932SOL    HW2 4367   1.562   0.814   0.704
 2933SOL     OW 4368   0.472   1.247   1.740
 2933SOL    HW1 4369   0.450   1.244   1.643
 2933SOL    HW2 4370   0.388   1.244   1.794
 2934SOL     OW 4371   1.103   1.770   0.233
 2934SOL    HW1 4372   1.062   1.762   0.324
 2934SOL    HW2 4373   1.091   1.684   0.184
 2935SOL     OW 4374   0.202   0.331   1.534
 2935SOL    HW1 4375   0.165   0.404   1.477
 2935SOL    HW2 4376   0.129   0.266   1.557
 2936SOL     OW 4377   1.669   1.342   0.037
 2936SOL    HW1 4378   1.634   1.436   0.032
 2936SOL    HW2 4379   1.593   1.278   0.032
 2937SOL     OW 4380   0.528   1.762   0.249
 2937SOL    HW1 4381   0.546   1.777   0.346
 2937SOL    HW2 4382   0.577   1.680   0.218
 2938SOL     OW 4383   1.401   0.112   0.438
 2938SOL    HW1 4384   1.363   0.085   0.350
 2938SOL    HW2 4385   1.501   0.106   0.435
 2939SOL     OW 4386   0.253   1.788   1.216
 2939SOL    HW1 4387   0.326   1.720   1.222
 2939SOL    HW2 4388   0.203   1.777   1.130
 2940SOL     OW 4389   0.932   1.722   0.875
 2940SOL    HW1 4390   1.020   1.690   0.910
 2940SOL    HW2 4391   0.902   1.661   0.801
 2941SOL     OW 4392   0.439   0.677   0.449
 2941SOL    HW1 4393   0.418   0.586   0.482
 2941SOL    HW2 4394   0.356   0.733   0.448
 2942SOL     OW 4395   1.511   0.205   1.721
 2942SOL    HW1 4396   1.532   0.203   1.819
 2942SOL    HW2 4397   1.474   0.117   1.693
 2943SOL     OW 4398   0.636   0.145   0.117
 2943SOL    HW1 4399   0.727   0.122   0.150
 2943SOL    HW2 4400   0.586   0.061   0.096
 2944SOL     OW 4401   0.754   0.199   1.844
 2944SOL    HW1 4402   0.836   0.145   1.825
 2944SOL    HW2 4403   0.779   0.280   1.897
 2945SOL     OW 4404   0.891   1.518   1.205
 2945SOL    HW1 4405   0.877   1.501   1.107
 2945SOL    HW2 4406   0.935   1.439   1.246
 2946SOL     OW 4407   1.346   0.616   1.384
 2946SOL    HW1 4408   1.425   0.574   1.428
 2946SOL    HW2 4409   1.362   0.714   1.372
 2947SOL     OW 4410   0.823   1.419   0.944
 2947SOL    HW1 4411   0.907   1.413   0.890
 2947SOL    HW2 4412   0.745   1.431   0.882
 2948SOL     OW 4413   0.962   0.544   0.900
 2948SOL    HW1 4414   0.934   0.528   0.805
 2948SOL    HW2 4415   0.957   0.459   0.951
 2949SOL     OW 4416   0.554   0.060   0.536
 2949SOL    HW1 4417   0.480   0.076   0.601
 2949SOL    HW2 4418   0.550   0.128   0.463
 2950SOL     OW 4419   1.461   1.174   0.064
 2950SOL    HW1 4420   1.474   1.104   0.134
 2950SOL    HW2 4421   1.365   1.201   0.060
 2951SOL     OW 4422   0.352   0.071   0.122
 2951SOL    HW1 4423   0.357   0.158   0.172
 2951SOL    HW2 4424   0.383   8.997   0.181
 2952SOL     OW 4425   0.986   0.265   0.461
 2952SOL    HW1 4426   0.956   0.314   0.380
 2952SOL    HW2 4427   1.077   0.298   0.487
 2953SOL     OW 4428   1.078   0.635   1.464
 2953SOL    HW1 4429   1.009   0.576   1.424
 2953SOL    HW2 4430   1.166   0.619   1.419
 2954SOL     OW 4431   1.225   1.603   0.789
 2954SOL    HW1 4432   1.225   1.664   0.710
 2954SOL    HW2 4433   1.293   1.632   0.855
 2955SOL     OW 4434   0.458   1.198   0.733
 2955SOL    HW1 4435   0.398   1.153   0.799
 2955SOL    HW2 4436   0.427   1.176   0.640
 2956SOL     OW 4437   1.253   1.793   0.599
 2956SOL    HW1 4438   1.321   1.846   0.547
 2956SOL    HW2 4439   1.184   1.854   0.636
 2957SOL     OW 4440   1.001   0.604   0.087
 2957SOL    HW1 4441   1.006   0.674   0.015
 2957SOL    HW2 4442   1.061   0.630   0.163
 2958SOL     OW 4443   0.140   0.558   1.399
 2958SOL    HW1 4444   0.222   0.557   1.342
 2958SOL    HW2 4445   0.136   0.644   1.450
 2959SOL     OW 4446   0.523   0.247   1.111
 2959SOL    HW1 4447   0.573   0.172   1.156
 2959SOL    HW2 4448   0.438   0.264   1.161
 2960SOL     OW 4449   0.879   0.461   0.656
 2960SOL    HW1 4450   0.843   0.522   0.586
 2960SOL    HW2 4451   0.902   0.373   0.616
 2961SOL     OW 4452   0.951   0.063   0.784
 2961SOL    HW1 4453   0.912   0.072   0.693
 2961SOL    HW2 4454   0.893   0.004   0.840
 2962SOL     OW 4455   1.478   1.137   0.858
 2962SOL    HW1 4456   1.405   1.074   0.831
 2962SOL    HW2 4457   1.514   1.183   0.777
 2963SOL     OW 4458   1.488   0.630   0.970
 2963SOL    HW1 4459   1.433   0.550   0.946
 2963SOL    HW2 4460   1.541   0.609   1.052
 2964SOL     OW 4461   1.838   0.805   0.381
 2964SOL    HW1 4462   1.903   0.766   0.446
 2964SOL    HW2 4463   1.826   0.741   0.304
 2965SOL     OW 4464   0.475   1.341   0.145
 2965SOL    HW1 4465   0.406   1.323   0.215
 2965SOL    HW2 4466   0.443   1.308   0.057
 2966SOL     OW 4467   1.684   1.313   0.656
 2966SOL    HW1 4468   1.782   1.331   0.657
 2966SOL    HW2 4469   1.635   1.398   0.676
 2967SOL     OW 4470   1.406   0.558   0.105
 2967SOL    HW1 4471   1.400   0.557   0.204
 2967SOL    HW2 4472   1.490   0.606   0.077
 2968SOL     OW 4473   0.545   0.260   0.340
 2968SOL    HW1 4474   0.582   0.216   0.258
 2968SOL    HW2 4475   0.533   0.358   0.322
 2969SOL     OW 4476   1.766   1.211   1.656
 2969SOL    HW1 4477   1.849   1.178   1.612
 2969SOL    HW2 4478   1.777   1.307   1.682
 2970SOL     OW 4479   1.022   1.303   1.317
 2970SOL    HW1 4480   0.947   1.290   1.381
 2970SOL    HW2 4481   1.109   1.286   1.363
 2971SOL     OW 4482   1.640   1.606   1.651
 2971SOL    HW1 4483   1.619   1.651   1.564
 2971SOL    HW2 4484   1.719   1.547   1.640
 2972SOL     OW 4485   1.142   1.223   1.086
 2972SOL    HW1 4486   1.076   1.237   1.159
 2972SOL    HW2 4487   1.107   1.261   1.000
 2973SOL     OW 4488   1.613   1.083   1.097
 2973SOL    HW1 4489   1.591   1.153   1.164
 2973SOL    HW2 4490   1.552   1.092   1.018
 2974SOL     OW 4491   0.897   0.099   1.394
 2974SOL    HW1 4492   0.930   0.072   1.303
 2974SOL    HW2 4493   0.971   0.143   1.444
 2975SOL     OW 4494   1.003   1.089   1.744
 2975SOL    HW1 4495   0.911   1.126   1.760
 2975SOL    HW2 4496   0.998   1.015   1.677
 2976SOL     OW 4497   0.706   1.075   0.419
 2976SOL    HW1 4498   0.696   1.065   0.518
 2976SOL    HW2 4499   0.771   1.007   0.385
 2977SOL     OW 4500   0.463   0.808   1.263
 2977SOL    HW1 4501   0.524   0.812   1.342
 2977SOL    HW2 4502   0.437   0.712   1.246
 2978SOL     OW 4503   1.263   0.380   1.283
 2978SOL    HW1 4504   1.295   0.473   1.304
 2978SOL    HW2 4505   1.171   0.385   1.244
 2979SOL     OW 4506   0.067   1.556   1.366
 2979SOL    HW1 4507   0.069   1.588   1.271
 2979SOL    HW2 4508   0.159   1.561   1.404
 2980SOL     OW 4509   0.344   1.135   0.487
 2980SOL    HW1 4510   0.310   1.203   0.422
 2980SOL    HW2 4511   0.376   1.054   0.438
 2981SOL     OW 4512   0.578   0.545   0.836
 2981SOL    HW1 4513   0.579   0.612   0.762
 2981SOL    HW2 4514   0.631   0.581   0.914
 2982SOL     OW 4515   1.238   1.357   0.382
 2982SOL    HW1 4516   1.305   1.429   0.401
 2982SOL    HW2 4517   1.151   1.380   0.426
 2983SOL     OW 4518   1.268   1.480   1.159
 2983SOL    HW1 4519   1.335   1.476   1.233
 2983SOL    HW2 4520   1.215   1.396   1.158
 2984SOL     OW 4521   1.595   0.631   0.478
 2984SOL    HW1 4522   1.535   0.678   0.543
 2984SOL    HW2 4523   1.631   0.698   0.412
 2985SOL     OW 4524   0.385   1.491   1.353
 2985SOL    HW1 4525   0.351   1.469   1.262
 2985SOL    HW2 4526   0.479   1.526   1.346
 2986SOL     OW 4527   0.428   0.716   1.608
 2986SOL    HW1 4528   0.499   0.760   1.553
 2986SOL    HW2 4529   0.442   0.617   1.607
 2987SOL     OW 4530   1.605   0.827   1.696
 2987SOL    HW1 4531   1.513   0.859   1.678
 2987SOL    HW2 4532   1.664   0.847   1.618
 2988SOL     OW 4533   0.981   0.038   1.779
 2988SOL    HW1 4534   1.029   0.097   1.714
 2988SOL    HW2 4535   1.012   8.944   1.769
 2989SOL     OW 4536   0.500   0.062   1.725
 2989SOL    HW1 4537   0.414   0.018   1.701
 2989SOL    HW2 4538   0.484   0.159   1.741
 2990SOL     OW 4539   0.607   0.895   1.034
 2990SOL    HW1 4540   0.644   0.986   1.016
 2990SOL    HW2 4541   0.552   0.898   1.118
 2991SOL     OW 4542   1.381   0.876   1.019
 2991SOL    HW1 4543   1.298   0.880   0.965
 2991SOL    HW2 4544   1.423   0.786   1.011
 2992SOL     OW 4545   1.185   0.536   0.339
 2992SOL    HW1 4546   1.217   0.463   0.400
 2992SOL    HW2 4547   1.190   0.624   0.387
 2993SOL     OW 4548   0.310   0.217   1.282
 2993SOL    HW1 4549   0.291   0.269   1.365
 2993SOL    HW2 4550   0.261   0.130   1.285
 2994SOL     OW 4551   8.978   1.307   1.317
 2994SOL    HW1 4552   0.008   1.234   1.378
 2994SOL    HW2 4553   0.009   1.395   1.351
 2995SOL     OW 4554   0.748   0.666   1.024
 2995SOL    HW1 4555   0.823   0.651   0.960
 2995SOL    HW2 4556   0.710   0.757   1.011
 2996SOL     OW 4557   0.326   0.085   0.701
 2996SOL    HW1 4558   0.323   0.184   0.716
 2996SOL    HW2 4559   0.325   0.038   0.790
 2997SOL     OW 4560   1.596   0.362   0.418
 2997SOL    HW1 4561   1.674   0.319   0.465
 2997SOL    HW2 4562   1.587   0.457   0.447
 2998SOL     OW 4563   1.093   0.774   0.992
 2998SOL    HW1 4564   1.086   0.795   1.089
 2998SOL    HW2 4565   1.052   0.684   0.974
 2999SOL     OW 4566   0.992   1.530   1.712
 2999SOL    HW1 4567   0.963   1.595   1.641
 2999SOL    HW2 4568   1.018   1.443   1.670
 3000SOL     OW 4569   1.891   1.473   1.607
 3000SOL    HW1 4570   1.905   1.488   1.509
 3000SOL    HW2 4571   1.971   1.504   1.657
 3001SOL     OW 4572   0.386   0.909   1.800
 3001SOL    HW1 4573   0.473   0.936   1.843
 3001SOL    HW2 4574   0.401   0.830   1.741
 3002SOL     OW 4575   1.546   0.235   0.180
 3002SOL    HW1 4576   1.481   0.159   0.186
 3002SOL    HW2 4577   1.546   0.286   0.266
 3003SOL     OW 4578   1.289   0.799   0.036
 3003SOL    HW1 4579   1.317   0.704   0.050
 3003SOL    HW2 4580   1.349   0.842   8.968
 3004SOL     OW 4581   1.076   1.369   0.836
 3004SOL    HW1 4582   1.085   1.287   0.779
 3004SOL    HW2 4583   1.134   1.442   0.800
 3005SOL     OW 4584   0.315   0.804   0.958
 3005SOL    HW1 4585   0.412   0.812   0.979
 3005SOL    HW2 4586   0.285   0.710   0.974
 3006SOL     OW 4587   0.340   0.490   0.976
 3006SOL    HW1 4588   0.286   0.409   0.953
 3006SOL    HW2 4589   0.418   0.497   0.914
 3007SOL     OW 4590   1.127   0.447   1.671
 3007SOL    HW1 4591   1.076   0.460   1.756
 3007SOL    HW2 4592   1.102   0.520   1.606
 3008SOL     OW 4593   1.110   0.225   1.498
 3008SOL    HW1 4594   1.090   0.304   1.556
 3008SOL    HW2 4595   1.153   0.257   1.413
 3009SOL     OW 4596   0.019   1.324   0.172
 3009SOL    HW1 4597   8.954   1.368   0.111
 3009SOL    HW2 4598   0.005   1.224   0.170
 3010SOL     OW 4599   0.089   1.801   0.975
 3010SOL    HW1 4600   0.071   1.703   0.990
 3010SOL    HW2 4601   0.177   1.812   0.928
 3011SOL     OW 4602   0.486   1.576   0.921
 3011SOL    HW1 4603   0.555   1.641   0.952
 3011SOL    HW2 4604   0.514   1.536   0.833
 3012SOL     OW 4605   0.999   0.799   1.252
 3012SOL    HW1 4606   1.032   0.758   1.337
 3012SOL    HW2 4607   0.910   0.759   1.229
 3013SOL     OW 4608   0.064   0.652   1.132
 3013SOL    HW1 4609   0.061   0.571   1.073
 3013SOL    HW2 4610   0.047   0.625   1.227
 3014SOL     OW 4611   0.186   0.529   1.716
 3014SOL    HW1 4612   0.204   0.450   1.657
 3014SOL    HW2 4613   0.162   0.607   1.659
 3015SOL     OW 4614   1.371   0.956   1.638
 3015SOL    HW1 4615   1.402   1.050   1.645
 3015SOL    HW2 4616   1.376   0.926   1.543
 3016SOL     OW 4617   0.821   0.578   0.408
 3016SOL    HW1 4618   0.838   0.502   0.346
 3016SOL    HW2 4619   0.760   0.644   0.364
 3017SOL     OW 4620   1.654   0.558   1.174
 3017SOL    HW1 4621   1.613   0.496   1.241
 3017SOL    HW2 4622   1.712   0.506   1.112
 3018SOL     OW 4623   0.311   1.532   1.721
 3018SOL    HW1 4624   0.269   1.606   1.772
 3018SOL    HW2 4625   0.283   1.444   1.760
 3019SOL     OW 4626   0.650   0.498   1.206
 3019SOL    HW1 4627   0.631   0.414   1.154
 3019SOL    HW2 4628   0.686   0.567   1.143
 3020SOL     OW 4629   0.920   1.669   1.440
 3020SOL    HW1 4630   0.903   1.620   1.354
 3020SOL    HW2 4631   0.912   1.767   1.424
 3021SOL     OW 4632   0.477   0.497   0.219
 3021SOL    HW1 4633   0.536   0.575   0.239
 3021SOL    HW2 4634   0.386   0.530   0.193
 3022SOL     OW 4635   0.103   1.094   1.475
 3022SOL    HW1 4636   0.127   1.054   1.563
 3022SOL    HW2 4637   0.149   1.043   1.402
 3023SOL     OW 4638   1.312   1.050   1.211
 3023SOL    HW1 4639   1.346   0.986   1.143
 3023SOL    HW2 4640   1.249   1.115   1.168
 3024SOL     OW 4641   1.297   0.814   0.316
 3024SOL    HW1 4642   1.207   0.844   0.347
 3024SOL    HW2 4643   1.298   0.810   0.216
 3025SOL     OW 4644   1.780   1.750   1.159
 3025SOL    HW1 4645   1.853   1.782   1.099
 3025SOL    HW2 4646   1.747   1.661   1.129
 3026SOL     OW 4647   1.296   1.742   1.076
 3026SOL    HW1 4648   1.383   1.759   1.030
 3026SOL    HW2 4649   1.292   1.647   1.106
 3027SOL     OW 4650   0.110   1.230   1.081
 3027SOL    HW1 4651   0.068   1.260   1.167
 3027SOL    HW2 4652   0.040   1.192   1.021
 3028SOL     OW 4653   0.709   1.686   1.690
 3028SOL    HW1 4654   0.654   1.768   1.710
 3028SOL    HW2 4655   0.743   1.691   1.596
 3029SOL     OW 4656   0.895   0.105   0.167
 3029SOL    HW1 4657   0.905   0.079   0.071
 3029SOL    HW2 4658   0.976   0.076   0.218
 3030SOL     OW 4659   1.765   0.124   0.560
 3030SOL    HW1 4660   1.838   0.056   0.567
 3030SOL    HW2 4661   1.685   0.092   0.609
 3031SOL     OW 4662   1.392   1.571   0.459
 3031SOL    HW1 4663   1.461   1.614   0.401
 3031SOL    HW2 4664   1.333   1.642   0.499
 3032SOL     OW 4665   0.128   1.807   1.835
 3032SOL    HW1 4666   0.081   1.729   1.877
 3032SOL    HW2 4667   0.187   1.851   1.903
 3033SOL     OW 4668   1.288   0.964   0.700
 3033SOL    HW1 4669   1.348   0.884   0.695
 3033SOL    HW2 4670   1.301   1.021   0.619
 3034SOL     OW 4671   0.763   1.266   1.431
 3034SOL    HW1 4672   0.727   1.324   1.505
 3034SOL    HW2 4673   0.697   1.263   1.356
 3035SOL     OW 4674   0.631   1.549   0.072
 3035SOL    HW1 4675   0.616   1.567   8.975
 3035SOL    HW2 4676   0.581   1.467   0.099
 3036SOL     OW 4677   1.632   1.737   1.397
 3036SOL    HW1 4678   1.691   1.739   1.315
 3036SOL    HW2 4679   1.615   1.831   1.428
 3037SOL     OW 4680   1.861   0.117   0.969
 3037SOL    HW1 4681   1.826   0.027   0.993
 3037SOL    HW2 4682   1.786   0.175   0.935
 3038SOL     OW 4683   0.243   0.337   0.743
 3038SOL    HW1 4684   0.154   0.364   0.707
 3038SOL    HW2 4685   0.230   0.292   0.831
 3039SOL     OW 4686   1.283   1.629   8.969
 3039SOL    HW1 4687   1.214   1.595   0.033
 3039SOL    HW2 4688   1.240   1.692   8.904
 3040SOL     OW 4689   0.849   0.998   1.406
 3040SOL    HW1 4690   0.896   0.988   1.318
 3040SOL    HW2 4691   0.819   1.093   1.417
 3041SOL     OW 4692   0.902   0.920   0.312
 3041SOL    HW1 4693   0.970   0.950   0.245
 3041SOL    HW2 4694   0.946   0.862   0.380
 3042SOL     OW 4695   1.558   1.593   0.029
 3042SOL    HW1 4696   1.458   1.594   0.026
 3042SOL    HW2 4697   1.594   1.647   8.953
 3043SOL     OW 4698   0.339   1.264   1.498
 3043SOL    HW1 4699   0.362   1.350   1.453
 3043SOL    HW2 4700   0.242   1.243   1.484
 3044SOL     OW 4701   1.578   1.277   1.274
 3044SOL    HW1 4702   1.675   1.277   1.301
 3044SOL    HW2 4703   1.536   1.364   1.302
 3045SOL     OW 4704   1.051   1.106   0.728
 3045SOL    HW1 4705   0.980   1.041   0.753
 3045SOL    HW2 4706   1.140   1.060   0.723
 3046SOL     OW 4707   1.005   0.234   0.991
 3046SOL    HW1 4708   0.978   0.197   0.902
 3046SOL    HW2 4709   1.005   0.160   1.059
 3047SOL     OW 4710   0.550   1.515   0.433
 3047SOL    HW1 4711   0.596   1.442   0.383
 3047SOL    HW2 4712   0.467   1.541   0.385
 3048SOL     OW 4713   1.742   0.343   1.344
 3048SOL    HW1 4714   1.797   0.419   1.311
 3048SOL    HW2 4715   1.773   0.258   1.300
 3049SOL     OW 4716   0.254   1.316   0.305
 3049SOL    HW1 4717   0.174   1.315   0.246
 3049SOL    HW2 4718   0.239   1.380   0.381
 3050SOL     OW 4719   0.136   0.984   1.743
 3050SOL    HW1 4720   0.081   0.985   1.826
 3050SOL    HW2 4721   0.231   0.963   1.767
 3051SOL     OW 4722   0.699   0.235   1.552
 3051SOL    HW1 4723   0.765   0.181   1.500
 3051SOL    HW2 4724   0.696   0.201   1.646
 3052SOL     OW 4725   0.104   0.395   8.959
 3052SOL    HW1 4726   0.027   0.343   8.995
 3052SOL    HW2 4727   0.071   0.463   8.893
 3053SOL     OW 4728   1.433   0.879   1.387
 3053SOL    HW1 4729   1.376   0.942   1.333
 3053SOL    HW2 4730   1.526   0.878   1.350
 3054SOL     OW 4731   1.176   1.260   0.123
 3054SOL    HW1 4732   1.133   1.171   0.134
 3054SOL    HW2 4733   1.198   1.298   0.212
 3055SOL     OW 4734   0.643   0.812   1.464
 3055SOL    HW1 4735   0.699   0.891   1.438
 3055SOL    HW2 4736   0.699   0.748   1.516
 3056SOL     OW 4737   1.546   1.800   0.958
 3056SOL    HW1 4738   1.551   1.893   0.921
 3056SOL    HW2 4739   1.609   1.793   1.036
 3057SOL     OW 4740   0.749   0.594   1.655
 3057SOL    HW1 4741   0.777   0.652   1.732
 3057SOL    HW2 4742   0.669   0.540   1.681
 3058SOL     OW 4743   1.484   1.199   1.611
 3058SOL    HW1 4744   1.444   1.251   1.686
 3058SOL    HW2 4745   1.584   1.206   1.615
 3059SOL     OW 4746   0.391   1.734   1.549
 3059SOL    HW1 4747   0.302   1.776   1.533
 3059SOL    HW2 4748   0.379   1.643   1.588
 3060SOL     OW 4749   1.668   0.860   1.249
 3060SOL    HW1 4750   1.652   0.774   1.200
 3060SOL    HW2 4751   1.646   0.937   1.190
 3061SOL     OW 4752   1.250   0.335   0.500
 3061SOL    HW1 4753   1.312   0.258   0.483
 3061SOL    HW2 4754   1.281   0.385   0.581
 3062SOL     OW 4755   0.594   0.756   0.667
 3062SOL    HW1 4756   0.607   0.855   0.672
 3062SOL    HW2 4757   0.554   0.732   0.579
 3063SOL     OW 4758   1.754   0.382   1.609
 3063SOL    HW1 4759   1.745   0.370   1.510
 3063SOL    HW2 4760   1.736   0.296   1.655
 3064SOL     OW 4761   1.752   0.921   1.495
 3064SOL    HW1 4762   1.779   1.017   1.492
 3064SOL    HW2 4763   1.727   0.890   1.404
 3065SOL     OW 4764   0.855   1.330   0.008
 3065SOL    HW1 4765   0.841   1.294   0.100
 3065SOL    HW2 4766   0.813   1.420   0.001
 3066SOL     OW 4767   0.668   1.763   0.968
 3066SOL    HW1 4768   0.639   1.855   0.942
 3066SOL    HW2 4769   0.763   1.749   0.941
 3067SOL     OW 4770   0.898   0.918   0.861
 3067SOL    HW1 4771   0.973   0.872   0.908
 3067SOL    HW2 4772   0.853   0.981   0.924
 3068SOL     OW 4773   1.089   0.990   0.112
 3068SOL    HW1 4774   1.025   1.009   0.038
 3068SOL    HW2 4775   1.161   0.928   0.079
 3069SOL     OW 4776   1.814   1.575   0.837
 3069SOL    HW1 4777   1.733   1.602   0.786
 3069SOL    HW2 4778   1.787   1.520   0.916
 3070SOL     OW 4779   0.231   1.294   1.850
 3070SOL    HW1 4780   0.163   1.223   1.833
 3070SOL    HW2 4781   0.232   1.316   1.948
 3071SOL     OW 4782   0.146   1.247   0.726
 3071SOL    HW1 4783   0.202   1.204   0.797
 3071SOL    HW2 4784   0.185   1.227   0.636
 3072SOL     OW 4785   0.647   1.424   1.626
 3072SOL    HW1 4786   0.572   1.381   1.675
 3072SOL    HW2 4787   0.660   1.517   1.660
 3073SOL     OW 4788   1.857   0.095   1.247
 3073SOL    HW1 4789   1.780   0.033   1.259
 3073SOL    HW2 4790   1.878   0.104   1.149
 3074SOL     OW 4791   0.405   0.418   0.542
 3074SOL    HW1 4792   0.498   0.383   0.551
 3074SOL    HW2 4793   0.355   0.402   0.627
 3075SOL     OW 4794   1.698   1.476   1.067
 3075SOL    HW1 4795   1.602   1.470   1.037
 3075SOL    HW2 4796   1.713   1.410   1.141
 3076SOL     OW 4797   0.361   0.540   1.238
 3076SOL    HW1 4798   0.448   0.502   1.268
 3076SOL    HW2 4799   0.348   0.521   1.141
 3077SOL     OW 4800   0.827   1.578   0.666
 3077SOL    HW1 4801   0.825   1.625   0.578
 3077SOL    HW2 4802   0.738   1.537   0.684
 3078SOL     OW 4803   1.415   0.226   1.116
 3078SOL    HW1 4804   1.425   0.132   1.148
 3078SOL    HW2 4805   1.359   0.278   1.182
 3079SOL     OW 4806   0.992   0.014   1.151
 3079SOL    HW1 4807   0.944   8.966   1.078
 3079SOL    HW2 4808   1.050   8.950   1.202
 3080SOL     OW 4809   0.835   1.284   0.296
 3080SOL    HW1 4810   0.786   1.212   0.346
 3080SOL    HW2 4811   0.901   1.328   0.357
 3081SOL     OW 4812   0.639   1.579   1.272
 3081SOL    HW1 4813   0.640   1.664   1.325
 3081SOL    HW2 4814   0.733   1.555   1.247
 3082SOL     OW 4815   1.380   0.020   0.138
 3082SOL    HW1 4816   1.363   8.960   0.059
 3082SOL    HW2 4817   1.292   0.046   0.179
 3083SOL     OW 4818   1.318   0.482   0.719
 3083SOL    HW1 4819   1.268   0.567   0.708
 3083SOL    HW2 4820   1.288   0.437   0.803
 3084SOL     OW 4821   1.635   0.244   0.903
 3084SOL    HW1 4822   1.550   0.220   0.951
 3084SOL    HW2 4823   1.615   0.310   0.831
 3085SOL     OW 4824   8.968   1.028   0.275
 3085SOL    HW1 4825   0.040   0.970   0.237
 3085SOL    HW2 4826   8.894   0.971   0.310
 3086SOL     OW 4827   0.875   1.670   0.384
 3086SOL    HW1 4828   0.811   1.661   0.308
 3086SOL    HW2 4829   0.854   1.753   0.436
 3087SOL     OW 4830   0.229   0.601   1.974
 3087SOL    HW1 4831   0.167   0.552   2.035
 3087SOL    HW2 4832   0.206   0.582   1.879
 3088SOL     OW 4833   0.179   0.302   2.888
 3088SOL    HW1 4834   0.222   0.256   2.966
 3088SOL    HW2 4835   0.080   0.285   2.890
 3089SOL     OW 4836   8.977   0.382   2.484
 3089SOL    HW1 4837   8.893   0.430   2.509
 3089SOL    HW2 4838   8.963   0.283   2.492
 3090SOL     OW 4839   0.572   1.298   3.031
 3090SOL    HW1 4840   0.486   1.314   2.984
 3090SOL    HW2 4841   0.587   1.369   3.099
 3091SOL     OW 4842   1.503   1.525   2.571
 3091SOL    HW1 4843   1.484   1.501   2.666
 3091SOL    HW2 4844   1.418   1.524   2.518
 3092SOL     OW 4845   1.129   0.690   2.576
 3092SOL    HW1 4846   1.167   0.782   2.580
 3092SOL    HW2 4847   1.076   0.671   2.659
 3093SOL     OW 4848   1.785   0.590   2.037
 3093SOL    HW1 4849   1.753   0.579   1.942
 3093SOL    HW2 4850   1.736   0.525   2.096
 3094SOL     OW 4851   0.776   1.170   2.905
 3094SOL    HW1 4852   0.705   1.201   2.968
 3094SOL    HW2 4853   0.808   1.247   2.850
 3095SOL     OW 4854   0.864   0.801   3.677
 3095SOL    HW1 4855   0.892   0.864   3.750
 3095SOL    HW2 4856   0.897   0.835   3.589
 3096SOL     OW 4857   0.658   1.008   2.513
 3096SOL    HW1 4858   0.734   0.998   2.577
 3096SOL    HW2 4859   0.589   1.069   2.552
 3097SOL     OW 4860   0.709   1.159   3.708
 3097SOL    HW1 4861   0.757   1.238   3.745
 3097SOL    HW2 4862   0.629   1.189   3.656
 3098SOL     OW 4863   0.364   1.441   2.934
 3098SOL    HW1 4864   0.266   1.451   2.913
 3098SOL    HW2 4865   0.418   1.484   2.861
 3099SOL     OW 4866   1.474   1.508   3.212
 3099SOL    HW1 4867   1.529   1.588   3.236
 3099SOL    HW2 4868   1.404   1.494   3.282
 3100SOL     OW 4869   0.486   0.437   3.324
 3100SOL    HW1 4870   0.572   0.387   3.313
 3100SOL    HW2 4871   0.419   0.379   3.368
 3101SOL     OW 4872   1.618   0.443   2.583
 3101SOL    HW1 4873   1.538   0.471   2.531
 3101SOL    HW2 4874   1.644   0.515   2.647
 3102SOL     OW 4875   0.234   1.700   2.330
 3102SOL    HW1 4876   0.276   1.764   2.395
 3102SOL    HW2 4877   0.277   1.710   2.241
 3103SOL     OW 4878   1.171   1.317   3.548
 3103SOL    HW1 4879   1.254   1.290   3.596
 3103SOL    HW2 4880   1.100   1.250   3.564
 3104SOL     OW 4881   0.239   1.393   2.388
 3104SOL    HW1 4882   0.330   1.434   2.390
 3104SOL    HW2 4883   0.172   1.457   2.426
 3105SOL     OW 4884   0.250   1.066   2.743
 3105SOL    HW1 4885   0.281   0.976   2.774
 3105SOL    HW2 4886   0.224   1.122   2.822
 3106SOL     OW 4887   0.647   1.786   3.287
 3106SOL    HW1 4888   0.554   1.766   3.320
 3106SOL    HW2 4889   0.660   1.885   3.283
 3107SOL     OW 4890   0.599   0.987   1.994
 3107SOL    HW1 4891   0.652   1.043   1.930
 3107SOL    HW2 4892   0.626   1.010   2.088
 3108SOL     OW 4893   1.646   0.095   3.344
 3108SOL    HW1 4894   1.627   0.175   3.287
 3108SOL    HW2 4895   1.625   0.117   3.440
 3109SOL     OW 4896   0.076   0.630   2.399
 3109SOL    HW1 4897   0.046   0.542   2.434
 3109SOL    HW2 4898   0.095   0.692   2.475
 3110SOL     OW 4899   1.815   1.757   2.253
 3110SOL    HW1 4900   1.907   1.737   2.285
 3110SOL    HW2 4901   1.813   1.847   2.210
 3111SOL     OW 4902   0.047   1.607   2.000
 3111SOL    HW1 4903   0.002   1.522   2.027
 3111SOL    HW2 4904   0.047   1.671   2.077
 3112SOL     OW 4905   1.681   0.896   2.457
 3112SOL    HW1 4906   1.777   0.909   2.481
 3112SOL    HW2 4907   1.648   0.976   2.405
 3113SOL     OW 4908   1.633   1.127   2.296
 3113SOL    HW1 4909   1.720   1.095   2.259
 3113SOL    HW2 4910   1.650   1.204   2.357
 3114SOL     OW 4911   0.132   0.764   3.428
 3114SOL    HW1 4912   0.231   0.773   3.425
 3114SOL    HW2 4913   0.095   0.828   3.496
 3115SOL     OW 4914   0.606   1.419   2.554
 3115SOL    HW1 4915   0.574   1.328   2.581
 3115SOL    HW2 4916   0.575   1.440   2.462
 3116SOL     OW 4917   1.321   1.242   3.256
 3116SOL    HW1 4918   1.331   1.153   3.210
 3116SOL    HW2 4919   1.377   1.243   3.339
 3117SOL     OW 4920   0.804   0.027   2.357
 3117SOL    HW1 4921   0.822   0.125   2.361
 3117SOL    HW2 4922   0.708   0.012   2.335
 3118SOL     OW 4923   0.205   0.934   3.118
 3118SOL    HW1 4924   0.301   0.907   3.128
 3118SOL    HW2 4925   0.167   0.894   3.035
 3119SOL     OW 4926   1.521   0.992   2.076
 3119SOL    HW1 4927   1.450   0.932   2.112
 3119SOL    HW2 4928   1.561   1.046   2.150
 3120SOL     OW 4929   1.129   1.775   3.436
 3120SOL    HW1 4930   1.180   1.856   3.405
 3120SOL    HW2 4931   1.189   1.696   3.436
 3121SOL     OW 4932   0.390   0.328   3.681
 3121SOL    HW1 4933   0.439   0.380   3.751
 3121SOL    HW2 4934   0.299   0.304   3.715
 3122SOL     OW 4935   1.447   1.409   2.812
 3122SOL    HW1 4936   1.377   1.426   2.881
 3122SOL    HW2 4937   1.447   1.312   2.788
 3123SOL     OW 4938   0.597   0.736   2.122
 3123SOL    HW1 4939   0.592   0.819   2.066
 3123SOL    HW2 4940   0.532   0.743   2.198
 3124SOL     OW 4941   1.251   0.365   2.775
 3124SOL    HW1 4942   1.152   0.354   2.791
 3124SOL    HW2 4943   1.302   0.322   2.849
 3125SOL     OW 4944   1.578   1.671   2.166
 3125SOL    HW1 4945   1.671   1.704   2.181
 3125SOL    HW2 4946   1.557   1.673   2.068
 3126SOL     OW 4947   0.821   0.549   3.289
 3126SOL    HW1 4948   0.786   0.555   3.382
 3126SOL    HW2 4949   0.745   0.539   3.225
 3127SOL     OW 4950   1.394   0.516   3.540
 3127SOL    HW1 4951   1.380   0.560   3.629
 3127SOL    HW2 4952   1.491   0.497   3.527
 3128SOL     OW 4953   0.947   0.892   3.431
 3128SOL    HW1 4954   1.008   0.818   3.404
 3128SOL    HW2 4955   0.909   0.936   3.350
 3129SOL     OW 4956   0.972   0.417   3.104
 3129SOL    HW1 4957   0.919   0.473   3.168
 3129SOL    HW2 4958   0.911   0.349   3.062
 3130SOL     OW 4959   1.064   0.692   2.310
 3130SOL    HW1 4960   1.079   0.685   2.408
 3130SOL    HW2 4961   0.979   0.645   2.286
 3131SOL     OW 4962   0.116   0.824   2.624
 3131SOL    HW1 4963   0.141   0.767   2.702
 3131SOL    HW2 4964   0.111   0.920   2.652
 3132SOL     OW 4965   0.147   1.882   3.469
 3132SOL    HW1 4966   0.163   1.859   3.565
 3132SOL    HW2 4967   0.063   1.838   3.437
 3133SOL     OW 4968   0.892   0.373   2.032
 3133SOL    HW1 4969   0.948   0.443   1.988
 3133SOL    HW2 4970   0.947   0.291   2.047
 3134SOL     OW 4971   1.687   0.558   3.667
 3134SOL    HW1 4972   1.654   0.645   3.631
 3134SOL    HW2 4973   1.731   0.506   3.593
 3135SOL     OW 4974   1.371   1.156   2.440
 3135SOL    HW1 4975   1.451   1.145   2.381
 3135SOL    HW2 4976   1.309   1.223   2.399
 3136SOL     OW 4977   0.571   0.244   2.722
 3136SOL    HW1 4978   0.560   0.234   2.820
 3136SOL    HW2 4979   0.593   0.339   2.700
 3137SOL     OW 4980   0.986   1.436   2.358
 3137SOL    HW1 4981   0.956   1.510   2.297
 3137SOL    HW2 4982   0.962   1.459   2.452
 3138SOL     OW 4983   0.383   1.811   2.769
 3138SOL    HW1 4984   0.431   1.725   2.786
 3138SOL    HW2 4985   0.447   1.887   2.780
 3139SOL     OW 4986   1.797   1.080   2.753
 3139SOL    HW1 4987   1.726   1.080   2.683
 3139SOL    HW2 4988   1.757   1.058   2.842
 3140SOL     OW 4989   1.236   1.515   3.360
 3140SOL    HW1 4990   1.226   1.447   3.432
 3140SOL    HW2 4991   1.152   1.518   3.305
 3141SOL     OW 4992   0.323   0.925   2.093
 3141SOL    HW1 4993   0.404   0.963   2.047
 3141SOL    HW2 4994   0.289   0.847   2.040
 3142SOL     OW 4995   1.498   0.739   2.580
 3142SOL    HW1 4996   1.507   0.713   2.676
 3142SOL    HW2 4997   1.574   0.797   2.553
 3143SOL     OW 4998   0.480   1.264   3.604
 3143SOL    HW1 4999   0.437   1.242   3.517
 3143SOL    HW2 5000   0.416   1.316   3.661
 3144SOL     OW 5001   1.095   1.745   2.069
 3144SOL    HW1 5002   1.026   1.701   2.126
 3144SOL    HW2 5003   1.105   1.696   1.983
 3145SOL     OW 5004   0.231   0.295   3.370
 3145SOL    HW1 5005   0.189   0.381   3.340
 3145SOL    HW2 5006   0.182   0.259   3.449
 3146SOL     OW 5007   1.616   1.369   1.898
 3146SOL    HW1 5008   1.578   1.462   1.907
 3146SOL    HW2 5009   1.542   1.303   1.897
 3147SOL     OW 5010   0.498   1.741   2.169
 3147SOL    HW1 5011   0.537   1.798   2.241
 3147SOL    HW2 5012   0.572   1.705   2.112
 3148SOL     OW 5013   1.428   0.105   2.336
 3148SOL    HW1 5014   1.426   0.077   2.240
 3148SOL    HW2 5015   1.521   0.128   2.362
 3149SOL     OW 5016   0.220   1.778   3.075
 3149SOL    HW1 5017   0.293   1.711   3.087
 3149SOL    HW2 5018   0.188   1.777   2.981
 3150SOL     OW 5019   0.960   1.662   2.794
 3150SOL    HW1 5020   1.050   1.697   2.770
 3150SOL    HW2 5021   0.914   1.630   2.711
 3151SOL     OW 5022   0.400   0.720   2.306
 3151SOL    HW1 5023   0.387   0.622   2.324
 3151SOL    HW2 5024   0.311   0.762   2.286
 3152SOL     OW 5025   1.562   0.190   3.591
 3152SOL    HW1 5026   1.553   0.217   3.687
 3152SOL    HW2 5027   1.476   0.150   3.559
 3153SOL     OW 5028   0.739   0.290   3.637
 3153SOL    HW1 5029   0.831   0.252   3.639
 3153SOL    HW2 5030   0.687   0.256   3.714
 3154SOL     OW 5031   1.341   0.597   3.287
 3154SOL    HW1 5032   1.362   0.568   3.381
 3154SOL    HW2 5033   1.378   0.688   3.271
 3155SOL     OW 5034   0.811   1.424   2.806
 3155SOL    HW1 5035   0.891   1.416   2.747
 3155SOL    HW2 5036   0.728   1.420   2.752
 3156SOL     OW 5037   0.953   0.514   2.784
 3156SOL    HW1 5038   0.925   0.502   2.689
 3156SOL    HW2 5039   0.952   0.425   2.831
 3157SOL     OW 5040   0.543   0.042   2.295
 3157SOL    HW1 5041   0.495   0.040   2.383
 3157SOL    HW2 5042   0.540   0.135   2.258
 3158SOL     OW 5043   1.418   1.181   1.896
 3158SOL    HW1 5044   1.426   1.114   1.970
 3158SOL    HW2 5045   1.328   1.224   1.900
 3159SOL     OW 5046   0.354   0.112   2.018
 3159SOL    HW1 5047   0.260   0.137   1.994
 3159SOL    HW2 5048   0.361   0.012   2.022
 3160SOL     OW 5049   0.943   0.281   2.338
 3160SOL    HW1 5050   0.913   0.336   2.260
 3160SOL    HW2 5051   1.043   0.277   2.340
 3161SOL     OW 5052   1.078   0.673   3.324
 3161SOL    HW1 5053   1.013   0.597   3.333
 3161SOL    HW2 5054   1.171   0.637   3.317
 3162SOL     OW 5055   1.212   1.613   2.635
 3162SOL    HW1 5056   1.218   1.691   2.572
 3162SOL    HW2 5057   1.249   1.640   2.724
 3163SOL     OW 5058   0.462   1.184   2.590
 3163SOL    HW1 5059   0.395   1.158   2.660
 3163SOL    HW2 5060   0.430   1.154   2.500
 3164SOL     OW 5061   1.258   1.825   2.468
 3164SOL    HW1 5062   1.310   1.901   2.430
 3164SOL    HW2 5063   1.179   1.861   2.518
 3165SOL     OW 5064   1.055   0.560   1.914
 3165SOL    HW1 5065   0.996   0.639   1.899
 3165SOL    HW2 5066   1.104   0.570   2.001
 3166SOL     OW 5067   0.140   0.541   3.275
 3166SOL    HW1 5068   0.212   0.558   3.208
 3166SOL    HW2 5069   0.113   0.627   3.317
 3167SOL     OW 5070   0.559   0.245   3.027
 3167SOL    HW1 5071   0.605   0.165   3.068
 3167SOL    HW2 5072   0.463   0.246   3.055
 3168SOL     OW 5073   0.876   0.467   2.529
 3168SOL    HW1 5074   0.812   0.525   2.479
 3168SOL    HW2 5075   0.891   0.382   2.478
 3169SOL     OW 5076   0.999   0.047   2.624
 3169SOL    HW1 5077   0.915   0.044   2.570
 3169SOL    HW2 5078   1.023   8.955   2.654
 3170SOL     OW 5079   1.482   1.128   2.727
 3170SOL    HW1 5080   1.457   1.041   2.769
 3170SOL    HW2 5081   1.435   1.138   2.640
 3171SOL     OW 5082   1.497   0.628   2.834
 3171SOL    HW1 5083   1.424   0.560   2.845
 3171SOL    HW2 5084   1.557   0.625   2.915
 3172SOL     OW 5085   1.812   0.806   2.201
 3172SOL    HW1 5086   1.870   0.778   2.277
 3172SOL    HW2 5087   1.802   0.729   2.137
 3173SOL     OW 5088   0.480   1.418   1.975
 3173SOL    HW1 5089   0.400   1.393   2.030
 3173SOL    HW2 5090   0.488   1.356   1.897
 3174SOL     OW 5091   1.692   1.316   2.478
 3174SOL    HW1 5092   1.784   1.290   2.507
 3174SOL    HW2 5093   1.648   1.372   2.548
 3175SOL     OW 5094   1.377   0.512   1.917
 3175SOL    HW1 5095   1.323   0.520   2.000
 3175SOL    HW2 5096   1.473   0.529   1.937
 3176SOL     OW 5097   0.504   0.272   2.163
 3176SOL    HW1 5098   0.448   0.209   2.110
 3176SOL    HW2 5099   0.505   0.362   2.119
 3177SOL     OW 5100   1.788   1.228   3.412
 3177SOL    HW1 5101   1.882   1.199   3.392
 3177SOL    HW2 5102   1.790   1.305   3.476
 3178SOL     OW 5103   1.021   1.313   3.167
 3178SOL    HW1 5104   0.942   1.305   3.229
 3178SOL    HW2 5105   1.105   1.297   3.218
 3179SOL     OW 5106   1.628   1.613   3.507
 3179SOL    HW1 5107   1.621   1.654   3.416
 3179SOL    HW2 5108   1.705   1.550   3.510
 3180SOL     OW 5109   1.146   1.201   2.930
 3180SOL    HW1 5110   1.081   1.223   3.003
 3180SOL    HW2 5111   1.112   1.238   2.843
 3181SOL     OW 5112   1.629   1.095   2.974
 3181SOL    HW1 5113   1.634   1.164   3.047
 3181SOL    HW2 5114   1.559   1.121   2.908
 3182SOL     OW 5115   0.927   0.077   3.287
 3182SOL    HW1 5116   0.949   0.042   3.196
 3182SOL    HW2 5117   1.002   0.135   3.320
 3183SOL     OW 5118   0.975   1.132   3.589
 3183SOL    HW1 5119   0.883   1.150   3.624
 3183SOL    HW2 5120   0.972   1.055   3.527
 3184SOL     OW 5121   0.706   1.054   2.247
 3184SOL    HW1 5122   0.679   1.038   2.342
 3184SOL    HW2 5123   0.792   1.007   2.229
 3185SOL     OW 5124   0.465   0.823   3.133
 3185SOL    HW1 5125   0.539   0.814   3.200
 3185SOL    HW2 5126   0.421   0.734   3.120
 3186SOL     OW 5127   1.247   0.387   3.131
 3186SOL    HW1 5128   1.286   0.464   3.182
 3186SOL    HW2 5129   1.150   0.405   3.113
 3187SOL     OW 5130   0.031   1.574   3.188
 3187SOL    HW1 5131   0.037   1.665   3.147
 3187SOL    HW2 5132   0.075   1.575   3.279
 3188SOL     OW 5133   0.358   1.113   2.343
 3188SOL    HW1 5134   0.322   1.197   2.302
 3188SOL    HW2 5135   0.391   1.052   2.271
 3189SOL     OW 5136   0.560   0.524   2.692
 3189SOL    HW1 5137   0.553   0.590   2.617
 3189SOL    HW2 5138   0.618   0.561   2.764
 3190SOL     OW 5139   1.234   1.354   2.296
 3190SOL    HW1 5140   1.289   1.437   2.308
 3190SOL    HW2 5141   1.139   1.373   2.320
 3191SOL     OW 5142   1.283   1.461   3.027
 3191SOL    HW1 5143   1.345   1.469   3.106
 3191SOL    HW2 5144   1.237   1.373   3.030
 3192SOL     OW 5145   1.614   0.631   2.325
 3192SOL    HW1 5146   1.553   0.664   2.396
 3192SOL    HW2 5147   1.674   0.705   2.295
 3193SOL     OW 5148   0.393   1.466   3.211
 3193SOL    HW1 5149   0.380   1.468   3.111
 3193SOL    HW2 5150   0.417   1.558   3.242
 3194SOL     OW 5151   0.413   0.752   3.439
 3194SOL    HW1 5152   0.478   0.814   3.395
 3194SOL    HW2 5153   0.441   0.658   3.423
 3195SOL     OW 5154   1.591   0.775   3.539
 3195SOL    HW1 5155   1.503   0.823   3.547
 3195SOL    HW2 5156   1.647   0.821   3.470
 3196SOL     OW 5157   1.001   0.171   3.684
 3196SOL    HW1 5158   1.060   0.248   3.658
 3196SOL    HW2 5159   1.014   0.096   3.620
 3197SOL     OW 5160   0.486   0.072   3.593
 3197SOL    HW1 5161   0.395   0.033   3.585
 3197SOL    HW2 5162   0.480   0.172   3.593
 3198SOL     OW 5163   0.621   0.918   2.935
 3198SOL    HW1 5164   0.661   1.010   2.923
 3198SOL    HW2 5165   0.564   0.917   3.016
 3199SOL     OW 5166   1.413   0.889   2.849
 3199SOL    HW1 5167   1.330   0.886   2.792
 3199SOL    HW2 5168   1.448   0.796   2.861
 3200SOL     OW 5169   1.216   0.516   2.149
 3200SOL    HW1 5170   1.218   0.430   2.200
 3200SOL    HW2 5171   1.190   0.591   2.210
 3201SOL     OW 5172   0.314   0.192   3.130
 3201SOL    HW1 5173   0.295   0.239   3.217
 3201SOL    HW2 5174   0.338   0.097   3.148
 3202SOL     OW 5175   8.987   1.291   3.157
 3202SOL    HW1 5176   8.996   1.233   3.238
 3202SOL    HW2 5177   8.989   1.387   3.185
 3203SOL     OW 5178   0.695   0.665   2.885
 3203SOL    HW1 5179   0.791   0.658   2.856
 3203SOL    HW2 5180   0.671   0.762   2.897
 3204SOL     OW 5181   1.764   0.921   3.713
 3204SOL    HW1 5182   1.719   0.878   3.635
 3204SOL    HW2 5183   1.699   0.931   3.788
 3205SOL     OW 5184   0.438   0.083   2.528
 3205SOL    HW1 5185   0.485   0.140   2.596
 3205SOL    HW2 5186   0.343   0.070   2.557
 3206SOL     OW 5187   1.624   0.405   2.171
 3206SOL    HW1 5188   1.657   0.334   2.233
 3206SOL    HW2 5189   1.597   0.485   2.223
 3207SOL     OW 5190   1.009   0.769   2.827
 3207SOL    HW1 5191   1.023   0.792   2.924
 3207SOL    HW2 5192   0.993   0.670   2.819
 3208SOL     OW 5193   0.985   1.525   3.554
 3208SOL    HW1 5194   0.919   1.531   3.480
 3208SOL    HW2 5195   1.033   1.438   3.550
 3209SOL     OW 5196   1.869   1.484   3.484
 3209SOL    HW1 5197   1.886   1.501   3.387
 3209SOL    HW2 5198   1.953   1.497   3.536
 3210SOL     OW 5199   0.362   0.920   3.663
 3210SOL    HW1 5200   0.443   0.942   3.718
 3210SOL    HW2 5201   0.384   0.845   3.600
 3211SOL     OW 5202   1.529   0.195   1.988
 3211SOL    HW1 5203   1.462   0.130   2.025
 3211SOL    HW2 5204   1.548   0.265   2.056
 3212SOL     OW 5205   1.341   0.825   1.869
 3212SOL    HW1 5206   1.341   0.726   1.860
 3212SOL    HW2 5207   1.339   0.867   1.778
 3213SOL     OW 5208   1.057   1.365   2.699
 3213SOL    HW1 5209   1.069   1.287   2.639
 3213SOL    HW2 5210   1.119   1.439   2.671
 3214SOL     OW 5211   0.311   0.805   2.850
 3214SOL    HW1 5212   0.407   0.827   2.867
 3214SOL    HW2 5213   0.296   0.707   2.862
 3215SOL     OW 5214   0.344   0.512   2.858
 3215SOL    HW1 5215   0.287   0.430   2.854
 3215SOL    HW2 5216   0.420   0.503   2.793
 3216SOL     OW 5217   1.144   0.382   3.579
 3216SOL    HW1 5218   1.089   0.442   3.637
 3216SOL    HW2 5219   1.236   0.422   3.568
 3217SOL     OW 5220   1.143   0.224   3.353
 3217SOL    HW1 5221   1.137   0.284   3.433
 3217SOL    HW2 5222   1.180   0.276   3.275
 3218SOL     OW 5223   8.975   1.320   2.069
 3218SOL    HW1 5224   8.923   1.331   1.984
 3218SOL    HW2 5225   8.974   1.224   2.096
 3219SOL     OW 5226   0.113   1.768   2.823
 3219SOL    HW1 5227   0.107   1.670   2.839
 3219SOL    HW2 5228   0.202   1.791   2.784
 3220SOL     OW 5229   0.522   1.575   2.765
 3220SOL    HW1 5230   0.594   1.642   2.778
 3220SOL    HW2 5231   0.540   1.523   2.681
 3221SOL     OW 5232   0.985   0.785   3.099
 3221SOL    HW1 5233   1.032   0.755   3.182
 3221SOL    HW2 5234   0.898   0.737   3.092
 3222SOL     OW 5235   8.985   0.617   3.008
 3222SOL    HW1 5236   0.046   0.549   2.968
 3222SOL    HW2 5237   8.957   0.587   3.100
 3223SOL     OW 5238   0.208   0.535   3.588
 3223SOL    HW1 5239   0.291   0.483   3.568
 3223SOL    HW2 5240   0.180   0.586   3.507
 3224SOL     OW 5241   1.365   0.938   3.518
 3224SOL    HW1 5242   1.393   1.030   3.549
 3224SOL    HW2 5243   1.388   0.928   3.421
 3225SOL     OW 5244   0.825   0.588   2.207
 3225SOL    HW1 5245   0.817   0.514   2.141
 3225SOL    HW2 5246   0.748   0.651   2.196
 3226SOL     OW 5247   1.659   0.633   3.059
 3226SOL    HW1 5248   1.627   0.571   3.131
 3226SOL    HW2 5249   1.743   0.597   3.018
 3227SOL     OW 5250   0.279   1.590   3.558
 3227SOL    HW1 5251   0.244   1.662   3.618
 3227SOL    HW2 5252   0.261   1.500   3.599
 3228SOL     OW 5253   0.652   0.495   3.088
 3228SOL    HW1 5254   0.614   0.406   3.063
 3228SOL    HW2 5255   0.650   0.556   3.008
 3229SOL     OW 5256   0.896   1.653   3.295
 3229SOL    HW1 5257   0.810   1.703   3.298
 3229SOL    HW2 5258   0.968   1.707   3.338
 3230SOL     OW 5259   0.479   0.505   2.031
 3230SOL    HW1 5260   0.534   0.583   2.062
 3230SOL    HW2 5261   0.384   0.535   2.018
 3231SOL     OW 5262   0.122   1.090   3.339
 3231SOL    HW1 5263   0.125   1.029   3.418
 3231SOL    HW2 5264   0.158   1.042   3.259
 3232SOL     OW 5265   1.293   1.015   3.078
 3232SOL    HW1 5266   1.346   0.962   3.011
 3232SOL    HW2 5267   1.239   1.085   3.031
 3233SOL     OW 5268   1.297   0.841   2.166
 3233SOL    HW1 5269   1.221   0.818   2.228
 3233SOL    HW2 5270   1.261   0.860   2.075
 3234SOL     OW 5271   1.805   1.715   2.986
 3234SOL    HW1 5272   1.875   1.737   2.918
 3234SOL    HW2 5273   1.772   1.622   2.971
 3235SOL     OW 5274   1.293   1.706   2.891
 3235SOL    HW1 5275   1.384   1.738   2.866
 3235SOL    HW2 5276   1.300   1.629   2.954
 3236SOL     OW 5277   0.097   1.233   2.916
 3236SOL    HW1 5278   0.059   1.244   3.008
 3236SOL    HW2 5279   0.030   1.188   2.858
 3237SOL     OW 5280   0.667   1.696   3.630
 3237SOL    HW1 5281   0.599   1.769   3.618
 3237SOL    HW2 5282   0.754   1.725   3.590
 3238SOL     OW 5283   1.717   0.123   2.391
 3238SOL    HW1 5284   1.772   0.068   2.329
 3238SOL    HW2 5285   1.687   0.067   2.468
 3239SOL     OW 5286   1.374   1.605   2.334
 3239SOL    HW1 5287   1.404   1.627   2.242
 3239SOL    HW2 5288   1.308   1.673   2.365
 3240SOL     OW 5289   0.169   1.791   3.724
 3240SOL    HW1 5290   0.106   1.727   3.768
 3240SOL    HW2 5291   0.224   1.837   3.793
 3241SOL     OW 5292   1.282   0.926   2.562
 3241SOL    HW1 5293   1.353   0.857   2.550
 3241SOL    HW2 5294   1.302   1.004   2.503
 3242SOL     OW 5295   0.775   1.269   3.311
 3242SOL    HW1 5296   0.750   1.343   3.373
 3242SOL    HW2 5297   0.695   1.212   3.293
 3243SOL     OW 5298   0.679   1.606   2.001
 3243SOL    HW1 5299   0.703   1.642   1.911
 3243SOL    HW2 5300   0.604   1.541   1.992
 3244SOL     OW 5301   1.651   1.720   3.235
 3244SOL    HW1 5302   1.700   1.715   3.148
 3244SOL    HW2 5303   1.623   1.815   3.253
 3245SOL     OW 5304   1.822   0.167   2.799
 3245SOL    HW1 5305   1.841   0.073   2.771
 3245SOL    HW2 5306   1.726   0.188   2.781
 3246SOL     OW 5307   0.239   0.321   2.582
 3246SOL    HW1 5308   0.149   0.354   2.553
 3246SOL    HW2 5309   0.238   0.302   2.680
 3247SOL     OW 5310   1.252   1.645   1.833
 3247SOL    HW1 5311   1.197   1.564   1.811
 3247SOL    HW2 5312   1.230   1.718   1.768
 3248SOL     OW 5313   0.848   1.006   3.211
 3248SOL    HW1 5314   0.914   0.971   3.144
 3248SOL    HW2 5315   0.846   1.106   3.206
 3249SOL     OW 5316   0.956   0.920   2.182
 3249SOL    HW1 5317   1.019   0.941   2.108
 3249SOL    HW2 5318   0.990   0.842   2.234
 3250SOL     OW 5319   1.517   1.661   1.906
 3250SOL    HW1 5320   1.421   1.649   1.882
 3250SOL    HW2 5321   1.572   1.661   1.823
 3251SOL     OW 5322   0.353   1.238   3.369
 3251SOL    HW1 5323   0.364   1.318   3.311
 3251SOL    HW2 5324   0.262   1.198   3.355
 3252SOL     OW 5325   1.639   1.299   3.158
 3252SOL    HW1 5326   1.689   1.269   3.239
 3252SOL    HW2 5327   1.572   1.370   3.184
 3253SOL     OW 5328   1.053   1.124   2.571
 3253SOL    HW1 5329   0.969   1.083   2.607
 3253SOL    HW2 5330   1.118   1.052   2.548
 3254SOL     OW 5331   0.987   0.237   2.837
 3254SOL    HW1 5332   0.988   0.182   2.753
 3254SOL    HW2 5333   0.987   0.176   2.916
 3255SOL     OW 5334   0.510   1.479   2.296
 3255SOL    HW1 5335   0.588   1.429   2.258
 3255SOL    HW2 5336   0.498   1.564   2.245
 3256SOL     OW 5337   1.748   0.381   3.229
 3256SOL    HW1 5338   1.821   0.450   3.221
 3256SOL    HW2 5339   1.775   0.298   3.179
 3257SOL     OW 5340   0.244   1.355   2.112
 3257SOL    HW1 5341   0.145   1.352   2.107
 3257SOL    HW2 5342   0.273   1.384   2.203
 3258SOL     OW 5343   0.103   0.985   3.593
 3258SOL    HW1 5344   0.038   1.023   3.659
 3258SOL    HW2 5345   0.190   0.968   3.639
 3259SOL     OW 5346   0.702   0.257   3.354
 3259SOL    HW1 5347   0.787   0.208   3.335
 3259SOL    HW2 5348   0.698   0.283   3.450
 3260SOL     OW 5349   0.098   0.321   1.868
 3260SOL    HW1 5350   0.038   0.346   1.944
 3260SOL    HW2 5351   0.119   0.402   1.814
 3261SOL     OW 5352   1.435   0.867   3.262
 3261SOL    HW1 5353   1.367   0.913   3.205
 3261SOL    HW2 5354   1.526   0.880   3.222
 3262SOL     OW 5355   0.003   0.170   2.191
 3262SOL    HW1 5356   8.983   0.267   2.175
 3262SOL    HW2 5357   0.083   0.162   2.251
 3263SOL     OW 5358   1.152   1.356   1.997
 3263SOL    HW1 5359   1.052   1.346   2.001
 3263SOL    HW2 5360   1.188   1.361   2.090
 3264SOL     OW 5361   0.667   0.821   3.308
 3264SOL    HW1 5362   0.720   0.898   3.273
 3264SOL    HW2 5363   0.724   0.768   3.371
 3265SOL     OW 5364   1.544   1.795   2.817
 3265SOL    HW1 5365   1.561   1.892   2.798
 3265SOL    HW2 5366   1.599   1.767   2.896
 3266SOL     OW 5367   0.743   0.596   3.544
 3266SOL    HW1 5368   0.778   0.672   3.598
 3266SOL    HW2 5369   0.715   0.522   3.604
 3267SOL     OW 5370   1.509   1.228   3.457
 3267SOL    HW1 5371   1.471   1.221   3.549
 3267SOL    HW2 5372   1.608   1.218   3.461
 3268SOL     OW 5373   0.390   1.728   3.363
 3268SOL    HW1 5374   0.322   1.802   3.357
 3268SOL    HW2 5375   0.359   1.659   3.428
 3269SOL     OW 5376   1.671   0.893   3.146
 3269SOL    HW1 5377   1.673   0.802   3.105
 3269SOL    HW2 5378   1.660   0.962   3.074
 3270SOL     OW 5379   1.227   0.291   2.342
 3270SOL    HW1 5380   1.297   0.221   2.349
 3270SOL    HW2 5381   1.248   0.366   2.404
 3271SOL     OW 5382   0.574   0.736   2.515
 3271SOL    HW1 5383   0.618   0.826   2.516
 3271SOL    HW2 5384   0.511   0.731   2.437
 3272SOL     OW 5385   1.771   0.336   3.493
 3272SOL    HW1 5386   1.752   0.354   3.397
 3272SOL    HW2 5387   1.694   0.287   3.533
 3273SOL     OW 5388   1.761   0.931   3.398
 3273SOL    HW1 5389   1.780   1.028   3.413
 3273SOL    HW2 5390   1.731   0.917   3.304
 3274SOL     OW 5391   0.850   1.402   1.914
 3274SOL    HW1 5392   0.798   1.461   1.976
 3274SOL    HW2 5393   0.896   1.458   1.845
 3275SOL     OW 5394   0.684   1.776   2.830
 3275SOL    HW1 5395   0.646   1.867   2.814
 3275SOL    HW2 5396   0.782   1.777   2.815
 3276SOL     OW 5397   0.858   0.982   2.701
 3276SOL    HW1 5398   0.907   0.899   2.727
 3276SOL    HW2 5399   0.836   1.035   2.784
 3277SOL     OW 5400   1.121   0.957   1.961
 3277SOL    HW1 5401   1.071   1.016   1.896
 3277SOL    HW2 5402   1.197   0.913   1.913
 3278SOL     OW 5403   1.837   1.533   2.708
 3278SOL    HW1 5404   1.750   1.531   2.758
 3278SOL    HW2 5405   1.895   1.457   2.740
 3279SOL     OW 5406   0.218   1.367   3.693
 3279SOL    HW1 5407   0.162   1.286   3.671
 3279SOL    HW2 5408   0.219   1.381   3.792
 3280SOL     OW 5409   0.080   1.199   2.512
 3280SOL    HW1 5410   0.130   1.158   2.588
 3280SOL    HW2 5411   0.135   1.272   2.472
 3281SOL     OW 5412   0.640   1.448   3.478
 3281SOL    HW1 5413   0.583   1.377   3.520
 3281SOL    HW2 5414   0.642   1.529   3.538
 3282SOL     OW 5415   1.828   0.156   3.093
 3282SOL    HW1 5416   1.797   0.062   3.078
 3282SOL    HW2 5417   1.845   0.200   3.005
 3283SOL     OW 5418   0.444   0.447   2.387
 3283SOL    HW1 5419   0.492   0.373   2.339
 3283SOL    HW2 5420   0.427   0.420   2.481
 3284SOL     OW 5421   1.682   1.478   2.944
 3284SOL    HW1 5422   1.591   1.464   2.904
 3284SOL    HW2 5423   1.695   1.414   3.019
 3285SOL     OW 5424   0.356   0.571   3.119
 3285SOL    HW1 5425   0.421   0.521   3.175
 3285SOL    HW2 5426   0.357   0.534   3.026
 3286SOL     OW 5427   0.836   1.584   2.544
 3286SOL    HW1 5428   0.839   1.658   2.477
 3286SOL    HW2 5429   0.752   1.531   2.532
 3287SOL     OW 5430   1.392   0.222   2.969
 3287SOL    HW1 5431   1.414   0.132   3.008
 3287SOL    HW2 5432   1.345   0.277   3.038
 3288SOL     OW 5433   0.971   0.014   3.016
 3288SOL    HW1 5434   0.916   8.959   2.953
 3288SOL    HW2 5435   1.048   8.959   3.050
 3289SOL     OW 5436   0.737   1.336   2.252
 3289SOL    HW1 5437   0.717   1.238   2.247
 3289SOL    HW2 5438   0.830   1.349   2.288
 3290SOL     OW 5439   0.682   1.611   3.070
 3290SOL    HW1 5440   0.667   1.658   3.157
 3290SOL    HW2 5441   0.649   1.669   2.995
 3291SOL     OW 5442   1.326   0.009   2.025
 3291SOL    HW1 5443   1.312   8.971   1.934
 3291SOL    HW2 5444   1.305   8.940   2.094
 3292SOL     OW 5445   1.309   0.476   2.524
 3292SOL    HW1 5446   1.250   0.557   2.526
 3292SOL    HW2 5447   1.296   0.424   2.608
 3293SOL     OW 5448   1.562   0.215   2.743
 3293SOL    HW1 5449   1.500   0.237   2.819
 3293SOL    HW2 5450   1.567   0.293   2.681
 3294SOL     OW 5451   8.948   1.071   2.187
 3294SOL    HW1 5452   0.030   1.022   2.217
 3294SOL    HW2 5453   8.872   1.006   2.178
 3295SOL     OW 5454   0.886   1.638   2.207
 3295SOL    HW1 5455   0.809   1.625   2.145
 3295SOL    HW2 5456   0.872   1.723   2.259
 3296SOL     OW 5457   0.237   0.627   3.850
 3296SOL    HW1 5458   0.172   0.570   3.899
 3296SOL    HW2 5459   0.227   0.613   3.751
 3297SOL     OW 5460   0.194   0.225   4.703
 3297SOL    HW1 5461   0.204   0.129   4.729
 3297SOL    HW2 5462   0.115   0.264   4.751
 3298SOL     OW 5463   8.995   0.390   4.383
 3298SOL    HW1 5464   8.901   0.420   4.395
 3298SOL    HW2 5465   8.996   0.294   4.355
 3299SOL     OW 5466   0.572   1.282   4.956
 3299SOL    HW1 5467   0.476   1.255   4.949
 3299SOL    HW2 5468   0.579   1.382   4.953
 3300SOL     OW 5469   1.523   1.529   4.413
 3300SOL    HW1 5470   1.476   1.523   4.501
 3300SOL    HW2 5471   1.455   1.538   4.340
 3301SOL     OW 5472   1.146   0.724   4.444
 3301SOL    HW1 5473   1.202   0.806   4.428
 3301SOL    HW2 5474   1.087   0.738   4.523
 3302SOL     OW 5475   1.798   0.589   3.923
 3302SOL    HW1 5476   1.762   0.580   3.830
 3302SOL    HW2 5477   1.731   0.555   3.988
 3303SOL     OW 5478   0.782   1.167   4.773
 3303SOL    HW1 5479   0.711   1.191   4.840
 3303SOL    HW2 5480   0.802   1.246   4.716
 3304SOL     OW 5481   0.882   0.782   5.531
 3304SOL    HW1 5482   0.845   0.848   5.596
 3304SOL    HW2 5483   0.903   0.827   5.445
 3305SOL     OW 5484   0.668   1.017   4.383
 3305SOL    HW1 5485   0.738   1.008   4.453
 3305SOL    HW2 5486   0.596   1.080   4.415
 3306SOL     OW 5487   0.718   1.185   5.585
 3306SOL    HW1 5488   0.773   1.260   5.620
 3306SOL    HW2 5489   0.639   1.223   5.535
 3307SOL     OW 5490   0.348   1.463   4.788
 3307SOL    HW1 5491   0.308   1.373   4.771
 3307SOL    HW2 5492   0.413   1.485   4.715
 3308SOL     OW 5493   1.486   1.516   5.092
 3308SOL    HW1 5494   1.551   1.591   5.103
 3308SOL    HW2 5495   1.405   1.533   5.149
 3309SOL     OW 5496   0.464   0.412   5.238
 3309SOL    HW1 5497   0.544   0.354   5.225
 3309SOL    HW2 5498   0.381   0.360   5.219
 3310SOL     OW 5499   1.593   0.447   4.464
 3310SOL    HW1 5500   1.503   0.467   4.425
 3310SOL    HW2 5501   1.633   0.531   4.501
 3311SOL     OW 5502   0.210   1.748   4.196
 3311SOL    HW1 5503   0.238   1.796   4.280
 3311SOL    HW2 5504   0.289   1.739   4.135
 3312SOL     OW 5505   1.166   1.330   5.406
 3312SOL    HW1 5506   1.233   1.332   5.480
 3312SOL    HW2 5507   1.108   1.249   5.416
 3313SOL     OW 5508   0.235   1.466   4.220
 3313SOL    HW1 5509   0.253   1.565   4.222
 3313SOL    HW2 5510   0.163   1.445   4.287
 3314SOL     OW 5511   0.315   1.023   4.601
 3314SOL    HW1 5512   0.297   0.929   4.630
 3314SOL    HW2 5513   0.260   1.086   4.656
 3315SOL     OW 5514   0.651   1.818   5.123
 3315SOL    HW1 5515   0.569   1.783   5.169
 3315SOL    HW2 5516   0.669   1.912   5.153
 3316SOL     OW 5517   0.585   0.994   3.887
 3316SOL    HW1 5518   0.637   1.036   3.813
 3316SOL    HW2 5519   0.616   1.029   3.975
 3317SOL     OW 5520   1.607   0.098   5.215
 3317SOL    HW1 5521   1.626   0.179   5.160
 3317SOL    HW2 5522   1.691   0.066   5.258
 3318SOL     OW 5523   0.074   0.654   4.274
 3318SOL    HW1 5524   0.032   0.591   4.340
 3318SOL    HW2 5525   0.080   0.745   4.314
 3319SOL     OW 5526   1.838   1.777   4.032
 3319SOL    HW1 5527   1.905   1.744   4.099
 3319SOL    HW2 5528   1.859   1.872   4.008
 3320SOL     OW 5529   0.011   1.618   3.861
 3320SOL    HW1 5530   8.987   1.523   3.882
 3320SOL    HW2 5531   0.002   1.674   3.943
 3321SOL     OW 5532   1.675   0.898   4.309
 3321SOL    HW1 5533   1.744   0.864   4.245
 3321SOL    HW2 5534   1.634   0.981   4.273
 3322SOL     OW 5535   1.607   1.137   4.177
 3322SOL    HW1 5536   1.657   1.135   4.091
 3322SOL    HW2 5537   1.650   1.202   4.240
 3323SOL     OW 5538   0.120   0.755   5.289
 3323SOL    HW1 5539   0.214   0.785   5.280
 3323SOL    HW2 5540   0.067   0.824   5.339
 3324SOL     OW 5541   0.619   1.410   4.437
 3324SOL    HW1 5542   0.577   1.321   4.452
 3324SOL    HW2 5543   0.597   1.442   4.345
 3325SOL     OW 5544   1.292   1.272   5.133
 3325SOL    HW1 5545   1.348   1.214   5.073
 3325SOL    HW2 5546   1.336   1.278   5.223
 3326SOL     OW 5547   0.832   0.033   4.200
 3326SOL    HW1 5548   0.850   0.132   4.194
 3326SOL    HW2 5549   0.733   0.018   4.202
 3327SOL     OW 5550   0.205   0.954   4.975
 3327SOL    HW1 5551   0.290   0.909   4.949
 3327SOL    HW2 5552   0.184   1.028   4.911
 3328SOL     OW 5553   1.540   0.932   3.889
 3328SOL    HW1 5554   1.472   0.893   3.950
 3328SOL    HW2 5555   1.501   1.011   3.841
 3329SOL     OW 5556   1.149   1.802   5.327
 3329SOL    HW1 5557   1.175   1.878   5.268
 3329SOL    HW2 5558   1.203   1.721   5.303
 3330SOL     OW 5559   0.349   0.294   5.525
 3330SOL    HW1 5560   0.369   0.370   5.587
 3330SOL    HW2 5561   0.254   0.266   5.536
 3331SOL     OW 5562   1.441   1.431   4.660
 3331SOL    HW1 5563   1.375   1.439   4.735
 3331SOL    HW2 5564   1.441   1.337   4.626
 3332SOL     OW 5565   1.678   1.724   4.294
 3332SOL    HW1 5566   1.659   1.717   4.196
 3332SOL    HW2 5567   1.612   1.668   4.344
 3333SOL     OW 5568   0.591   0.733   4.002
 3333SOL    HW1 5569   0.595   0.820   3.952
 3333SOL    HW2 5570   0.504   0.726   4.050
 3334SOL     OW 5571   1.234   0.353   4.642
 3334SOL    HW1 5572   1.140   0.322   4.657
 3334SOL    HW2 5573   1.294   0.307   4.707
 3335SOL     OW 5574   1.579   1.697   4.027
 3335SOL    HW1 5575   1.674   1.730   4.024
 3335SOL    HW2 5576   1.553   1.664   3.937
 3336SOL     OW 5577   0.793   0.565   5.161
 3336SOL    HW1 5578   0.763   0.548   5.254
 3336SOL    HW2 5579   0.723   0.532   5.097
 3337SOL     OW 5580   1.373   0.489   5.397
 3337SOL    HW1 5581   1.386   0.541   5.482
 3337SOL    HW2 5582   1.438   0.413   5.394
 3338SOL     OW 5583   0.952   0.892   5.293
 3338SOL    HW1 5584   1.010   0.813   5.275
 3338SOL    HW2 5585   0.924   0.933   5.206
 3339SOL     OW 5586   0.971   0.417   4.960
 3339SOL    HW1 5587   0.918   0.494   4.993
 3339SOL    HW2 5588   0.912   0.356   4.907
 3340SOL     OW 5589   1.034   0.671   4.179
 3340SOL    HW1 5590   1.059   0.672   4.276
 3340SOL    HW2 5591   0.944   0.630   4.168
 3341SOL     OW 5592   0.009   0.823   4.600
 3341SOL    HW1 5593   0.083   0.791   4.659
 3341SOL    HW2 5594   0.048   0.872   4.521
 3342SOL     OW 5595   0.106   1.885   5.331
 3342SOL    HW1 5596   0.134   1.853   5.422
 3342SOL    HW2 5597   0.087   1.806   5.272
 3343SOL     OW 5598   0.883   0.375   3.930
 3343SOL    HW1 5599   0.938   0.438   3.875
 3343SOL    HW2 5600   0.855   0.297   3.874
 3344SOL     OW 5601   1.689   0.554   5.527
 3344SOL    HW1 5602   1.651   0.641   5.494
 3344SOL    HW2 5603   1.716   0.498   5.449
 3345SOL     OW 5604   1.353   1.143   4.289
 3345SOL    HW1 5605   1.434   1.132   4.231
 3345SOL    HW2 5606   1.306   1.228   4.265
 3346SOL     OW 5607   0.598   0.190   4.604
 3346SOL    HW1 5608   0.572   0.204   4.700
 3346SOL    HW2 5609   0.597   0.277   4.556
 3347SOL     OW 5610   0.977   1.447   4.218
 3347SOL    HW1 5611   0.953   1.511   4.146
 3347SOL    HW2 5612   0.955   1.487   4.307
 3348SOL     OW 5613   0.376   1.800   4.634
 3348SOL    HW1 5614   0.416   1.710   4.654
 3348SOL    HW2 5615   0.446   1.870   4.648
 3349SOL     OW 5616   1.804   1.041   4.602
 3349SOL    HW1 5617   1.746   1.065   4.523
 3349SOL    HW2 5618   1.745   1.016   4.679
 3350SOL     OW 5619   1.234   1.552   5.213
 3350SOL    HW1 5620   1.221   1.462   5.254
 3350SOL    HW2 5621   1.150   1.580   5.167
 3351SOL     OW 5622   0.300   0.935   3.981
 3351SOL    HW1 5623   0.375   0.973   3.927
 3351SOL    HW2 5624   0.300   0.835   3.973
 3352SOL     OW 5625   1.511   0.729   4.444
 3352SOL    HW1 5626   1.520   0.712   4.542
 3352SOL    HW2 5627   1.584   0.790   4.414
 3353SOL     OW 5628   0.477   1.270   5.470
 3353SOL    HW1 5629   0.434   1.268   5.380
 3353SOL    HW2 5630   0.408   1.286   5.540
 3354SOL     OW 5631   1.105   1.743   3.945
 3354SOL    HW1 5632   1.029   1.692   3.986
 3354SOL    HW2 5633   1.137   1.696   3.864
 3355SOL     OW 5634   0.200   0.294   5.231
 3355SOL    HW1 5635   0.148   0.378   5.215
 3355SOL    HW2 5636   0.191   0.267   5.327
 3356SOL     OW 5637   1.658   1.353   3.718
 3356SOL    HW1 5638   1.633   1.449   3.727
 3356SOL    HW2 5639   1.576   1.296   3.726
 3357SOL     OW 5640   0.461   1.726   4.069
 3357SOL    HW1 5641   0.512   1.782   4.134
 3357SOL    HW2 5642   0.521   1.697   3.995
 3358SOL     OW 5643   1.417   0.124   4.217
 3358SOL    HW1 5644   1.388   0.100   4.124
 3358SOL    HW2 5645   1.482   0.200   4.213
 3359SOL     OW 5646   0.333   1.826   4.968
 3359SOL    HW1 5647   0.355   1.795   5.061
 3359SOL    HW2 5648   0.277   1.757   4.923
 3360SOL     OW 5649   0.958   1.712   4.622
 3360SOL    HW1 5650   1.041   1.667   4.654
 3360SOL    HW2 5651   0.912   1.654   4.555
 3361SOL     OW 5652   0.363   0.687   4.133
 3361SOL    HW1 5653   0.393   0.605   4.182
 3361SOL    HW2 5654   0.265   0.702   4.148
 3362SOL     OW 5655   1.552   0.253   5.464
 3362SOL    HW1 5656   1.549   0.244   5.564
 3362SOL    HW2 5657   1.520   0.168   5.422
 3363SOL     OW 5658   0.622   0.131   3.834
 3363SOL    HW1 5659   0.641   0.053   3.894
 3363SOL    HW2 5660   0.563   0.102   3.759
 3364SOL     OW 5661   0.768   0.202   5.513
 3364SOL    HW1 5662   0.840   0.132   5.510
 3364SOL    HW2 5663   0.790   0.270   5.583
 3365SOL     OW 5664   0.900   1.524   4.899
 3365SOL    HW1 5665   0.879   1.493   4.806
 3365SOL    HW2 5666   0.946   1.450   4.949
 3366SOL     OW 5667   1.318   0.596   5.142
 3366SOL    HW1 5668   1.364   0.562   5.224
 3366SOL    HW2 5669   1.356   0.685   5.117
 3367SOL     OW 5670   0.819   1.404   4.648
 3367SOL    HW1 5671   0.909   1.400   4.604
 3367SOL    HW2 5672   0.749   1.416   4.578
 3368SOL     OW 5673   0.918   0.503   4.641
 3368SOL    HW1 5674   0.887   0.491   4.547
 3368SOL    HW2 5675   0.949   0.415   4.678
 3369SOL     OW 5676   0.560   0.050   4.190
 3369SOL    HW1 5677   0.495   0.047   4.265
 3369SOL    HW2 5678   0.548   0.134   4.138
 3370SOL     OW 5679   0.288   0.065   3.962
 3370SOL    HW1 5680   0.256   0.086   3.870
 3370SOL    HW2 5681   0.367   0.004   3.958
 3371SOL     OW 5682   0.960   0.300   4.183
 3371SOL    HW1 5683   0.930   0.343   4.098
 3371SOL    HW2 5684   1.058   0.317   4.196
 3372SOL     OW 5685   1.041   0.639   5.217
 3372SOL    HW1 5686   0.947   0.613   5.194
 3372SOL    HW2 5687   1.095   0.648   5.134
 3373SOL     OW 5688   1.224   1.623   4.500
 3373SOL    HW1 5689   1.249   1.695   4.436
 3373SOL    HW2 5690   1.258   1.645   4.592
 3374SOL     OW 5691   0.464   1.174   4.439
 3374SOL    HW1 5692   0.410   1.119   4.503
 3374SOL    HW2 5693   0.437   1.153   4.345
 3375SOL     OW 5694   1.274   1.828   4.324
 3375SOL    HW1 5695   1.347   1.882   4.283
 3375SOL    HW2 5696   1.200   1.889   4.355
 3376SOL     OW 5697   1.033   0.537   3.771
 3376SOL    HW1 5698   0.986   0.625   3.762
 3376SOL    HW2 5699   1.100   0.543   3.845
 3377SOL     OW 5700   0.110   0.552   5.106
 3377SOL    HW1 5701   0.200   0.547   5.062
 3377SOL    HW2 5702   0.107   0.631   5.167
 3378SOL     OW 5703   0.538   0.231   4.873
 3378SOL    HW1 5704   0.590   0.162   4.922
 3378SOL    HW2 5705   0.441   0.223   4.897
 3379SOL     OW 5706   0.818   0.447   4.393
 3379SOL    HW1 5707   0.753   0.505   4.343
 3379SOL    HW2 5708   0.871   0.392   4.328
 3380SOL     OW 5709   0.983   0.056   4.481
 3380SOL    HW1 5710   0.912   0.089   4.419
 3380SOL    HW2 5711   0.966   8.961   4.504
 3381SOL     OW 5712   1.503   1.153   4.583
 3381SOL    HW1 5713   1.435   1.082   4.567
 3381SOL    HW2 5714   1.532   1.192   4.496
 3382SOL     OW 5715   1.504   0.623   4.696
 3382SOL    HW1 5716   1.452   0.539   4.683
 3382SOL    HW2 5717   1.567   0.613   4.773
 3383SOL     OW 5718   1.834   0.798   4.107
 3383SOL    HW1 5719   1.903   0.764   4.170
 3383SOL    HW2 5720   1.836   0.744   4.023
 3384SOL     OW 5721   0.483   1.417   3.868
 3384SOL    HW1 5722   0.394   1.388   3.904
 3384SOL    HW2 5723   0.535   1.336   3.839
 3385SOL     OW 5724   1.683   1.295   4.402
 3385SOL    HW1 5725   1.782   1.306   4.403
 3385SOL    HW2 5726   1.639   1.385   4.409
 3386SOL     OW 5727   1.388   0.593   3.797
 3386SOL    HW1 5728   1.328   0.572   3.874
 3386SOL    HW2 5729   1.480   0.560   3.816
 3387SOL     OW 5730   0.504   0.279   4.038
 3387SOL    HW1 5731   0.542   0.227   3.962
 3387SOL    HW2 5732   0.476   0.370   4.005
 3388SOL     OW 5733   1.765   1.209   5.351
 3388SOL    HW1 5734   1.848   1.179   5.303
 3388SOL    HW2 5735   1.776   1.303   5.383
 3389SOL     OW 5736   1.012   1.311   5.043
 3389SOL    HW1 5737   0.937   1.288   5.104
 3389SOL    HW2 5738   1.099   1.293   5.089
 3390SOL     OW 5739   1.639   1.616   5.376
 3390SOL    HW1 5740   1.632   1.657   5.285
 3390SOL    HW2 5741   1.716   1.551   5.377
 3391SOL     OW 5742   1.128   1.207   4.818
 3391SOL    HW1 5743   1.062   1.233   4.889
 3391SOL    HW2 5744   1.094   1.235   4.728
 3392SOL     OW 5745   1.621   1.085   4.840
 3392SOL    HW1 5746   1.604   1.150   4.914
 3392SOL    HW2 5747   1.560   1.105   4.763
 3393SOL     OW 5748   0.929   0.144   5.139
 3393SOL    HW1 5749   0.952   0.099   5.052
 3393SOL    HW2 5750   1.007   0.197   5.171
 3394SOL     OW 5751   0.991   1.125   5.453
 3394SOL    HW1 5752   0.902   1.163   5.480
 3394SOL    HW2 5753   0.977   1.051   5.388
 3395SOL     OW 5754   0.720   1.069   4.121
 3395SOL    HW1 5755   0.696   1.061   4.218
 3395SOL    HW2 5756   0.801   1.013   4.102
 3396SOL     OW 5757   0.444   0.788   4.982
 3396SOL    HW1 5758   0.475   0.800   5.076
 3396SOL    HW2 5759   0.400   0.699   4.971
 3397SOL     OW 5760   1.241   0.390   4.981
 3397SOL    HW1 5761   1.272   0.471   5.030
 3397SOL    HW2 5762   1.146   0.402   4.952
 3398SOL     OW 5763   0.100   1.572   5.080
 3398SOL    HW1 5764   0.094   1.583   4.981
 3398SOL    HW2 5765   0.191   1.540   5.105
 3399SOL     OW 5766   0.377   1.124   4.183
 3399SOL    HW1 5767   0.315   1.202   4.175
 3399SOL    HW2 5768   0.350   1.053   4.118
 3400SOL     OW 5769   0.531   0.525   4.531
 3400SOL    HW1 5770   0.533   0.596   4.460
 3400SOL    HW2 5771   0.592   0.551   4.606
 3401SOL     OW 5772   1.234   1.364   4.214
 3401SOL    HW1 5773   1.286   1.445   4.188
 3401SOL    HW2 5774   1.137   1.385   4.218
 3402SOL     OW 5775   1.271   1.448   4.882
 3402SOL    HW1 5776   1.315   1.443   4.971
 3402SOL    HW2 5777   1.211   1.369   4.870
 3403SOL     OW 5778   1.632   0.607   4.177
 3403SOL    HW1 5779   1.566   0.646   4.241
 3403SOL    HW2 5780   1.699   0.677   4.152
 3404SOL     OW 5781   0.369   1.471   5.066
 3404SOL    HW1 5782   0.375   1.489   4.968
 3404SOL    HW2 5783   0.402   1.550   5.117
 3405SOL     OW 5784   0.410   0.734   5.318
 3405SOL    HW1 5785   0.490   0.787   5.290
 3405SOL    HW2 5786   0.423   0.638   5.292
 3406SOL     OW 5787   1.564   0.785   5.414
 3406SOL    HW1 5788   1.485   0.846   5.408
 3406SOL    HW2 5789   1.630   0.809   5.343
 3407SOL     OW 5790   1.002   0.022   5.510
 3407SOL    HW1 5791   1.029   0.094   5.446
 3407SOL    HW2 5792   1.042   8.935   5.481
 3408SOL     OW 5793   0.482   0.054   5.460
 3408SOL    HW1 5794   0.398   0.001   5.448
 3408SOL    HW2 5795   0.462   0.151   5.452
 3409SOL     OW 5796   0.609   0.877   4.790
 3409SOL    HW1 5797   0.592   0.974   4.771
 3409SOL    HW2 5798   0.549   0.846   4.863
 3410SOL     OW 5799   1.396   0.882   4.716
 3410SOL    HW1 5800   1.354   0.897   4.627
 3410SOL    HW2 5801   1.426   0.787   4.723
 3411SOL     OW 5802   1.210   0.526   3.995
 3411SOL    HW1 5803   1.223   0.449   4.058
 3411SOL    HW2 5804   1.194   0.610   4.047
 3412SOL     OW 5805   0.302   0.189   4.998
 3412SOL    HW1 5806   0.259   0.239   5.074
 3412SOL    HW2 5807   0.325   0.096   5.028
 3413SOL     OW 5808   8.959   1.341   5.003
 3413SOL    HW1 5809   0.024   1.304   4.936
 3413SOL    HW2 5810   0.001   1.419   5.050
 3414SOL     OW 5811   0.685   0.619   4.742
 3414SOL    HW1 5812   0.774   0.591   4.705
 3414SOL    HW2 5813   0.678   0.719   4.742
 3415SOL     OW 5814   1.779   0.935   5.565
 3415SOL    HW1 5815   1.720   0.912   5.488
 3415SOL    HW2 5816   1.722   0.963   5.643
 3416SOL     OW 5817   0.391   0.094   4.390
 3416SOL    HW1 5818   0.354   0.184   4.414
 3416SOL    HW2 5819   0.330   0.023   4.425
 3417SOL     OW 5820   1.581   0.345   4.125
 3417SOL    HW1 5821   1.665   0.301   4.156
 3417SOL    HW2 5822   1.584   0.442   4.148
 3418SOL     OW 5823   0.992   0.762   4.674
 3418SOL    HW1 5824   1.024   0.773   4.768
 3418SOL    HW2 5825   0.967   0.666   4.658
 3419SOL     OW 5826   1.002   1.547   5.433
 3419SOL    HW1 5827   0.963   1.596   5.354
 3419SOL    HW2 5828   1.050   1.466   5.402
 3420SOL     OW 5829   1.893   1.477   5.323
 3420SOL    HW1 5830   1.898   1.504   5.227
 3420SOL    HW2 5831   1.978   1.503   5.370
 3421SOL     OW 5832   0.353   0.924   5.521
 3421SOL    HW1 5833   0.421   0.998   5.520
 3421SOL    HW2 5834   0.384   0.849   5.463
 3422SOL     OW 5835   1.529   0.221   3.865
 3422SOL    HW1 5836   1.459   0.150   3.872
 3422SOL    HW2 5837   1.536   0.270   3.952
 3423SOL     OW 5838   1.278   0.841   3.755
 3423SOL    HW1 5839   1.324   0.752   3.760
 3423SOL    HW2 5840   1.306   0.888   3.672
 3424SOL     OW 5841   1.076   1.377   4.566
 3424SOL    HW1 5842   1.064   1.302   4.500
 3424SOL    HW2 5843   1.136   1.447   4.527
 3425SOL     OW 5844   0.316   0.744   4.675
 3425SOL    HW1 5845   0.410   0.777   4.667
 3425SOL    HW2 5846   0.316   0.644   4.679
 3426SOL     OW 5847   0.344   0.457   4.720
 3426SOL    HW1 5848   0.293   0.371   4.712
 3426SOL    HW2 5849   0.412   0.462   4.647
 3427SOL     OW 5850   1.157   0.278   5.232
 3427SOL    HW1 5851   1.205   0.194   5.256
 3427SOL    HW2 5852   1.187   0.309   5.142
 3428SOL     OW 5853   8.950   1.356   3.929
 3428SOL    HW1 5854   8.880   1.345   3.859
 3428SOL    HW2 5855   8.928   1.298   4.007
 3429SOL     OW 5856   0.117   1.800   4.731
 3429SOL    HW1 5857   0.102   1.705   4.759
 3429SOL    HW2 5858   0.208   1.809   4.690
 3430SOL     OW 5859   0.539   1.579   4.633
 3430SOL    HW1 5860   0.604   1.655   4.643
 3430SOL    HW2 5861   0.563   1.526   4.552
 3431SOL     OW 5862   1.006   0.757   4.950
 3431SOL    HW1 5863   1.031   0.835   5.007
 3431SOL    HW2 5864   0.906   0.748   4.948
 3432SOL     OW 5865   8.974   0.590   4.840
 3432SOL    HW1 5866   0.042   0.560   4.773
 3432SOL    HW2 5867   0.012   0.582   4.932
 3433SOL     OW 5868   0.183   0.545   5.444
 3433SOL    HW1 5869   0.266   0.501   5.410
 3433SOL    HW2 5870   0.157   0.620   5.383
 3434SOL     OW 5871   1.343   0.947   5.349
 3434SOL    HW1 5872   1.376   1.041   5.358
 3434SOL    HW2 5873   1.364   0.914   5.257
 3435SOL     OW 5874   0.791   0.585   4.100
 3435SOL    HW1 5875   0.803   0.511   4.034
 3435SOL    HW2 5876   0.721   0.648   4.066
 3436SOL     OW 5877   1.680   0.599   4.905
 3436SOL    HW1 5878   1.670   0.536   4.982
 3436SOL    HW2 5879   1.763   0.577   4.854
 3437SOL     OW 5880   0.302   1.533   5.526
 3437SOL    HW1 5881   0.243   1.612   5.541
 3437SOL    HW2 5882   0.351   1.544   5.440
 3438SOL     OW 5883   0.629   0.472   4.962
 3438SOL    HW1 5884   0.592   0.384   4.932
 3438SOL    HW2 5885   0.641   0.532   4.882
 3439SOL     OW 5886   0.918   1.664   5.162
 3439SOL    HW1 5887   0.881   1.625   5.077
 3439SOL    HW2 5888   0.929   1.763   5.150
 3440SOL     OW 5889   0.477   0.509   3.888
 3440SOL    HW1 5890   0.539   0.578   3.924
 3440SOL    HW2 5891   0.385   0.547   3.881
 3441SOL     OW 5892   0.128   1.093   5.219
 3441SOL    HW1 5893   0.114   1.027   5.293
 3441SOL    HW2 5894   0.160   1.045   5.137
 3442SOL     OW 5895   1.307   1.030   4.936
 3442SOL    HW1 5896   1.339   0.978   4.857
 3442SOL    HW2 5897   1.246   1.104   4.905
 3443SOL     OW 5898   1.284   0.810   4.026
 3443SOL    HW1 5899   1.203   0.847   4.070
 3443SOL    HW2 5900   1.284   0.834   3.929
 3444SOL     OW 5901   1.771   1.716   4.852
 3444SOL    HW1 5902   1.842   1.745   4.788
 3444SOL    HW2 5903   1.747   1.621   4.835
 3445SOL     OW 5904   1.264   1.694   4.774
 3445SOL    HW1 5905   1.359   1.721   4.759
 3445SOL    HW2 5906   1.261   1.605   4.819
 3446SOL     OW 5907   0.712   1.676   5.394
 3446SOL    HW1 5908   0.617   1.700   5.373
 3446SOL    HW2 5909   0.769   1.694   5.315
 3447SOL     OW 5910   1.753   0.130   4.292
 3447SOL    HW1 5911   1.797   0.081   4.217
 3447SOL    HW2 5912   1.692   0.069   4.342
 3448SOL     OW 5913   1.375   1.599   4.185
 3448SOL    HW1 5914   1.447   1.636   4.126
 3448SOL    HW2 5915   1.314   1.673   4.213
 3449SOL     OW 5916   0.165   1.796   5.586
 3449SOL    HW1 5917   0.102   1.732   5.630
 3449SOL    HW2 5918   0.234   1.826   5.651
 3450SOL     OW 5919   1.328   0.936   4.449
 3450SOL    HW1 5920   1.390   0.862   4.420
 3450SOL    HW2 5921   1.331   1.009   4.381
 3451SOL     OW 5922   0.766   1.234   5.152
 3451SOL    HW1 5923   0.747   1.294   5.230
 3451SOL    HW2 5924   0.701   1.253   5.079
 3452SOL     OW 5925   0.654   1.634   3.898
 3452SOL    HW1 5926   0.663   1.661   3.802
 3452SOL    HW2 5927   0.610   1.545   3.904
 3453SOL     OW 5928   1.663   1.723   5.115
 3453SOL    HW1 5929   1.702   1.720   5.022
 3453SOL    HW2 5930   1.655   1.817   5.145
 3454SOL     OW 5931   1.821   0.164   4.648
 3454SOL    HW1 5932   1.842   0.072   4.618
 3454SOL    HW2 5933   1.728   0.188   4.621
 3455SOL     OW 5934   0.256   0.319   4.449
 3455SOL    HW1 5935   0.172   0.363   4.417
 3455SOL    HW2 5936   0.242   0.283   4.541
 3456SOL     OW 5937   1.203   1.614   3.721
 3456SOL    HW1 5938   1.200   1.530   3.775
 3456SOL    HW2 5939   1.136   1.608   3.647
 3457SOL     OW 5940   0.861   0.997   5.065
 3457SOL    HW1 5941   0.885   1.009   4.969
 3457SOL    HW2 5942   0.824   1.083   5.101
 3458SOL     OW 5943   0.954   0.918   4.056
 3458SOL    HW1 5944   0.993   0.934   3.966
 3458SOL    HW2 5945   0.981   0.828   4.089
 3459SOL     OW 5946   1.512   1.637   3.766
 3459SOL    HW1 5947   1.418   1.607   3.747
 3459SOL    HW2 5948   1.561   1.648   3.679
 3460SOL     OW 5949   0.332   1.271   5.244
 3460SOL    HW1 5950   0.351   1.342   5.176
 3460SOL    HW2 5951   0.247   1.224   5.220
 3461SOL     OW 5952   1.579   1.266   5.045
 3461SOL    HW1 5953   1.679   1.271   5.048
 3461SOL    HW2 5954   1.540   1.354   5.074
 3462SOL     OW 5955   1.015   1.153   4.423
 3462SOL    HW1 5956   0.959   1.079   4.459
 3462SOL    HW2 5957   1.074   1.117   4.350
 3463SOL     OW 5958   0.993   0.231   4.694
 3463SOL    HW1 5959   0.980   0.183   4.608
 3463SOL    HW2 5960   0.986   0.166   4.770
 3464SOL     OW 5961   0.585   1.493   4.190
 3464SOL    HW1 5962   0.640   1.437   4.128
 3464SOL    HW2 5963   0.521   1.549   4.136
 3465SOL     OW 5964   1.754   0.372   5.081
 3465SOL    HW1 5965   1.830   0.437   5.081
 3465SOL    HW2 5966   1.773   0.299   5.014
 3466SOL     OW 5967   0.221   1.371   3.963
 3466SOL    HW1 5968   0.124   1.352   3.958
 3466SOL    HW2 5969   0.243   1.409   4.053
 3467SOL     OW 5970   0.090   0.967   5.463
 3467SOL    HW1 5971   0.037   1.028   5.522
 3467SOL    HW2 5972   0.184   0.960   5.497
 3468SOL     OW 5973   0.693   0.241   5.233
 3468SOL    HW1 5974   0.784   0.220   5.195
 3468SOL    HW2 5975   0.698   0.239   5.333
 3469SOL     OW 5976   0.104   0.358   3.767
 3469SOL    HW1 5977   0.007   0.338   3.764
 3469SOL    HW2 5978   0.127   0.426   3.697
 3470SOL     OW 5979   1.430   0.862   5.105
 3470SOL    HW1 5980   1.375   0.921   5.047
 3470SOL    HW2 5981   1.524   0.860   5.071
 3471SOL     OW 5982   0.020   0.165   4.020
 3471SOL    HW1 5983   0.013   0.264   4.030
 3471SOL    HW2 5984   0.114   0.136   4.038
 3472SOL     OW 5985   1.168   1.384   3.856
 3472SOL    HW1 5986   1.116   1.336   3.926
 3472SOL    HW2 5987   1.243   1.327   3.824
 3473SOL     OW 5988   0.633   0.839   5.200
 3473SOL    HW1 5989   0.657   0.923   5.151
 3473SOL    HW2 5990   0.710   0.775   5.196
 3474SOL     OW 5991   1.528   1.781   4.725
 3474SOL    HW1 5992   1.546   1.864   4.673
 3474SOL    HW2 5993   1.608   1.756   4.778
 3475SOL     OW 5994   0.760   0.558   5.433
 3475SOL    HW1 5995   0.792   0.642   5.476
 3475SOL    HW2 5996   0.698   0.511   5.496
 3476SOL     OW 5997   1.478   1.188   5.356
 3476SOL    HW1 5998   1.458   1.208   5.452
 3476SOL    HW2 5999   1.577   1.195   5.340
 3477SOL     OW 6000   1.684   0.870   4.997
 3477SOL    HW1 6001   1.690   0.784   4.945
 3477SOL    HW2 6002   1.663   0.945   4.935
 3478SOL     OW 6003   1.238   0.347   4.225
 3478SOL    HW1 6004   1.293   0.265   4.236
 3478SOL    HW2 6005   1.267   0.416   4.291
 3479SOL     OW 6006   0.583   0.752   4.376
 3479SOL    HW1 6007   0.625   0.843   4.382
 3479SOL    HW2 6008   0.554   0.735   4.283
 3480SOL     OW 6009   1.784   0.320   5.342
 3480SOL    HW1 6010   1.760   0.337   5.247
 3480SOL    HW2 6011   1.702   0.291   5.392
 3481SOL     OW 6012   1.740   0.916   5.254
 3481SOL    HW1 6013   1.754   1.014   5.265
 3481SOL    HW2 6014   1.726   0.895   5.157
 3482SOL     OW 6015   0.825   1.384   3.787
 3482SOL    HW1 6016   0.820   1.387   3.887
 3482SOL    HW2 6017   0.899   1.444   3.756
 3483SOL     OW 6018   0.694   1.807   4.652
 3483SOL    HW1 6019   0.669   1.901   4.628
 3483SOL    HW2 6020   0.793   1.796   4.646
 3484SOL     OW 6021   0.865   0.980   4.569
 3484SOL    HW1 6022   0.911   0.899   4.603
 3484SOL    HW2 6023   0.843   1.041   4.645
 3485SOL     OW 6024   1.041   0.970   3.805
 3485SOL    HW1 6025   1.028   1.049   3.745
 3485SOL    HW2 6026   1.130   0.928   3.786
 3486SOL     OW 6027   1.821   1.586   4.557
 3486SOL    HW1 6028   1.764   1.615   4.480
 3486SOL    HW2 6029   1.770   1.521   4.614
 3487SOL     OW 6030   0.206   1.261   5.574
 3487SOL    HW1 6031   0.189   1.251   5.475
 3487SOL    HW2 6032   0.215   1.358   5.596
 3488SOL     OW 6033   0.139   1.185   4.403
 3488SOL    HW1 6034   0.068   1.193   4.472
 3488SOL    HW2 6035   0.224   1.226   4.436
 3489SOL     OW 6036   0.690   1.404   5.351
 3489SOL    HW1 6037   0.608   1.366   5.392
 3489SOL    HW2 6038   0.690   1.503   5.359
 3490SOL     OW 6039   1.812   0.165   4.923
 3490SOL    HW1 6040   1.806   0.066   4.930
 3490SOL    HW2 6041   1.810   0.193   4.827
 3491SOL     OW 6042   0.452   0.472   4.271
 3491SOL    HW1 6043   0.491   0.392   4.225
 3491SOL    HW2 6044   0.438   0.452   4.368
 3492SOL     OW 6045   1.691   1.468   4.779
 3492SOL    HW1 6046   1.600   1.457   4.738
 3492SOL    HW2 6047   1.696   1.412   4.863
 3493SOL     OW 6048   0.353   0.534   4.985
 3493SOL    HW1 6049   0.440   0.503   5.021
 3493SOL    HW2 6050   0.345   0.506   4.889
 3494SOL     OW 6051   0.840   1.602   4.403
 3494SOL    HW1 6052   0.835   1.677   4.338
 3494SOL    HW2 6053   0.757   1.546   4.396
 3495SOL     OW 6054   1.387   0.217   4.831
 3495SOL    HW1 6055   1.413   0.135   4.882
 3495SOL    HW2 6056   1.340   0.281   4.891
 3496SOL     OW 6057   0.995   0.016   4.878
 3496SOL    HW1 6058   0.936   8.962   4.817
 3496SOL    HW2 6059   1.081   8.966   4.892
 3497SOL     OW 6060   0.772   1.332   4.062
 3497SOL    HW1 6061   0.748   1.236   4.076
 3497SOL    HW2 6062   0.850   1.355   4.120
 3498SOL     OW 6063   0.641   1.566   4.961
 3498SOL    HW1 6064   0.628   1.658   4.998
 3498SOL    HW2 6065   0.733   1.558   4.924
 3499SOL     OW 6066   1.340   0.026   3.876
 3499SOL    HW1 6067   1.300   8.938   3.850
 3499SOL    HW2 6068   1.267   0.088   3.903
 3500SOL     OW 6069   1.321   0.503   4.433
 3500SOL    HW1 6070   1.273   0.590   4.431
 3500SOL    HW2 6071   1.284   0.446   4.507
 3501SOL     OW 6072   1.555   0.216   4.610
 3501SOL    HW1 6073   1.496   0.227   4.690
 3501SOL    HW2 6074   1.558   0.303   4.559
 3502SOL     OW 6075   0.030   1.039   4.013
 3502SOL    HW1 6076   0.120   0.996   4.008
 3502SOL    HW2 6077   8.961   0.969   4.034
 3503SOL     OW 6078   0.876   1.644   4.058
 3503SOL    HW1 6079   0.793   1.640   4.001
 3503SOL    HW2 6080   0.872   1.724   4.117
 3504SOL     OW 6081   0.242   0.623   5.696
 3504SOL    HW1 6082   0.160   0.640   5.751
 3504SOL    HW2 6083   0.216   0.611   5.601
 3505SOL     OW 6084   0.170   0.263   6.561
 3505SOL    HW1 6085   0.220   0.241   6.645
 3505SOL    HW2 6086   0.072   0.261   6.579
 3506SOL     OW 6087   8.986   0.391   6.223
 3506SOL    HW1 6088   8.897   0.435   6.236
 3506SOL    HW2 6089   8.975   0.292   6.229
 3507SOL     OW 6090   0.547   1.253   6.784
 3507SOL    HW1 6091   0.473   1.190   6.806
 3507SOL    HW2 6092   0.512   1.328   6.728
 3508SOL     OW 6093   1.519   1.512   6.287
 3508SOL    HW1 6094   1.456   1.486   6.361
 3508SOL    HW2 6095   1.467   1.548   6.210
 3509SOL     OW 6096   1.156   0.696   6.274
 3509SOL    HW1 6097   1.206   0.780   6.253
 3509SOL    HW2 6098   1.107   0.707   6.360
 3510SOL     OW 6099   1.797   0.605   5.776
 3510SOL    HW1 6100   1.765   0.593   5.683
 3510SOL    HW2 6101   1.740   0.552   5.839
 3511SOL     OW 6102   0.769   1.183   6.630
 3511SOL    HW1 6103   0.697   1.208   6.695
 3511SOL    HW2 6104   0.790   1.263   6.573
 3512SOL     OW 6105   0.871   0.772   7.420
 3512SOL    HW1 6106   0.864   0.850   7.483
 3512SOL    HW2 6107   0.902   0.804   7.331
 3513SOL     OW 6108   0.663   1.005   6.259
 3513SOL    HW1 6109   0.735   0.997   6.327
 3513SOL    HW2 6110   0.594   1.072   6.290
 3514SOL     OW 6111   0.714   1.155   7.408
 3514SOL    HW1 6112   0.758   1.236   7.449
 3514SOL    HW2 6113   0.627   1.183   7.366
 3515SOL     OW 6114   0.370   1.441   6.665
 3515SOL    HW1 6115   0.273   1.452   6.643
 3515SOL    HW2 6116   0.425   1.491   6.598
 3516SOL     OW 6117   1.466   1.515   6.944
 3516SOL    HW1 6118   1.538   1.583   6.957
 3516SOL    HW2 6119   1.411   1.508   7.027
 3517SOL     OW 6120   0.486   0.422   7.014
 3517SOL    HW1 6121   0.566   0.363   7.029
 3517SOL    HW2 6122   0.405   0.378   7.052
 3518SOL     OW 6123   1.601   0.424   6.340
 3518SOL    HW1 6124   1.519   0.419   6.283
 3518SOL    HW2 6125   1.617   0.519   6.367
 3519SOL     OW 6126   0.225   1.782   6.066
 3519SOL    HW1 6127   0.292   1.829   6.123
 3519SOL    HW2 6128   0.256   1.782   5.971
 3520SOL     OW 6129   1.152   1.325   7.283
 3520SOL    HW1 6130   1.231   1.308   7.342
 3520SOL    HW2 6131   1.090   1.246   7.286
 3521SOL     OW 6132   0.230   1.513   6.135
 3521SOL    HW1 6133   0.234   1.609   6.108
 3521SOL    HW2 6134   0.153   1.499   6.197
 3522SOL     OW 6135   0.298   1.066   6.475
 3522SOL    HW1 6136   0.307   0.969   6.494
 3522SOL    HW2 6137   0.239   1.108   6.544
 3523SOL     OW 6138   0.621   1.792   7.018
 3523SOL    HW1 6139   0.531   1.771   7.058
 3523SOL    HW2 6140   0.642   1.889   7.034
 3524SOL     OW 6141   0.602   1.006   5.749
 3524SOL    HW1 6142   0.643   1.063   5.679
 3524SOL    HW2 6143   0.625   1.042   5.839
 3525SOL     OW 6144   1.618   0.115   7.045
 3525SOL    HW1 6145   1.621   0.200   6.992
 3525SOL    HW2 6146   1.597   0.137   7.140
 3526SOL     OW 6147   0.102   0.628   6.125
 3526SOL    HW1 6148   0.056   0.553   6.174
 3526SOL    HW2 6149   0.091   0.713   6.177
 3527SOL     OW 6150   1.807   1.761   5.880
 3527SOL    HW1 6151   1.856   1.742   5.966
 3527SOL    HW2 6152   1.814   1.858   5.858
 3528SOL     OW 6153   0.023   1.614   5.719
 3528SOL    HW1 6154   0.015   1.518   5.746
 3528SOL    HW2 6155   8.965   1.671   5.777
 3529SOL     OW 6156   1.641   0.913   6.210
 3529SOL    HW1 6157   1.739   0.914   6.234
 3529SOL    HW2 6158   1.626   0.976   6.133
 3530SOL     OW 6159   1.637   1.131   6.034
 3530SOL    HW1 6160   1.713   1.116   5.971
 3530SOL    HW2 6161   1.663   1.200   6.102
 3531SOL     OW 6162   0.123   0.743   7.167
 3531SOL    HW1 6163   0.223   0.752   7.162
 3531SOL    HW2 6164   0.084   0.827   7.206
 3532SOL     OW 6165   0.589   1.434   6.292
 3532SOL    HW1 6166   0.559   1.339   6.300
 3532SOL    HW2 6167   0.563   1.469   6.202
 3533SOL     OW 6168   1.296   1.248   6.998
 3533SOL    HW1 6169   1.333   1.188   6.927
 3533SOL    HW2 6170   1.350   1.237   7.081
 3534SOL     OW 6171   0.816   0.023   6.027
 3534SOL    HW1 6172   0.849   0.092   6.092
 3534SOL    HW2 6173   0.717   0.014   6.035
 3535SOL     OW 6174   0.215   0.961   6.862
 3535SOL    HW1 6175   0.297   0.907   6.840
 3535SOL    HW2 6176   0.172   0.992   6.777
 3536SOL     OW 6177   1.466   1.024   5.809
 3536SOL    HW1 6178   1.413   0.947   5.845
 3536SOL    HW2 6179   1.513   1.070   5.884
 3537SOL     OW 6180   1.143   1.783   7.192
 3537SOL    HW1 6181   1.186   1.861   7.146
 3537SOL    HW2 6182   1.198   1.701   7.176
 3538SOL     OW 6183   0.358   0.282   7.381
 3538SOL    HW1 6184   0.407   0.339   7.447
 3538SOL    HW2 6185   0.265   0.266   7.413
 3539SOL     OW 6186   1.396   1.435   6.545
 3539SOL    HW1 6187   1.336   1.425   6.624
 3539SOL    HW2 6188   1.429   1.344   6.517
 3540SOL     OW 6189   1.718   1.708   6.160
 3540SOL    HW1 6190   1.748   1.802   6.151
 3540SOL    HW2 6191   1.625   1.699   6.126
 3541SOL     OW 6192   0.602   0.759   5.860
 3541SOL    HW1 6193   0.608   0.839   5.799
 3541SOL    HW2 6194   0.542   0.781   5.937
 3542SOL     OW 6195   1.254   0.365   6.517
 3542SOL    HW1 6196   1.160   0.336   6.536
 3542SOL    HW2 6197   1.318   0.307   6.568
 3543SOL     OW 6198   1.566   1.626   5.882
 3543SOL    HW1 6199   1.651   1.678   5.894
 3543SOL    HW2 6200   1.539   1.627   5.786
 3544SOL     OW 6201   0.729   0.593   7.042
 3544SOL    HW1 6202   0.698   0.565   7.133
 3544SOL    HW2 6203   0.685   0.537   6.972
 3545SOL     OW 6204   1.389   0.487   7.278
 3545SOL    HW1 6205   1.379   0.535   7.365
 3545SOL    HW2 6206   1.471   0.430   7.281
 3546SOL     OW 6207   0.963   0.863   7.178
 3546SOL    HW1 6208   1.016   0.784   7.144
 3546SOL    HW2 6209   0.926   0.914   7.100
 3547SOL     OW 6210   0.991   0.421   6.782
 3547SOL    HW1 6211   0.934   0.479   6.840
 3547SOL    HW2 6212   0.941   0.338   6.759
 3548SOL     OW 6213   1.041   0.663   6.004
 3548SOL    HW1 6214   1.065   0.664   6.101
 3548SOL    HW2 6215   0.944   0.640   5.994
 3549SOL     OW 6216   0.070   0.807   6.399
 3549SOL    HW1 6217   0.153   0.803   6.453
 3549SOL    HW2 6218   0.087   0.856   6.314
 3550SOL     OW 6219   0.149   1.873   7.202
 3550SOL    HW1 6220   0.160   1.839   7.296
 3550SOL    HW2 6221   0.063   1.840   7.164
 3551SOL     OW 6222   0.869   0.404   5.745
 3551SOL    HW1 6223   0.932   0.461   5.692
 3551SOL    HW2 6224   0.910   0.315   5.761
 3552SOL     OW 6225   1.698   0.569   7.384
 3552SOL    HW1 6226   1.651   0.647   7.342
 3552SOL    HW2 6227   1.750   0.520   7.314
 3553SOL     OW 6228   1.357   1.144   6.148
 3553SOL    HW1 6229   1.444   1.134   6.099
 3553SOL    HW2 6230   1.307   1.221   6.109
 3554SOL     OW 6231   0.573   0.219   6.446
 3554SOL    HW1 6232   0.574   0.198   6.544
 3554SOL    HW2 6233   0.578   0.318   6.433
 3555SOL     OW 6234   0.997   1.448   6.079
 3555SOL    HW1 6235   0.965   1.508   6.005
 3555SOL    HW2 6236   0.962   1.481   6.166
 3556SOL     OW 6237   0.397   1.823   6.482
 3556SOL    HW1 6238   0.438   1.733   6.500
 3556SOL    HW2 6239   0.467   1.894   6.489
 3557SOL     OW 6240   1.799   1.015   6.469
 3557SOL    HW1 6241   1.757   1.075   6.402
 3557SOL    HW2 6242   1.741   1.009   6.550
 3558SOL     OW 6243   1.243   1.535   7.108
 3558SOL    HW1 6244   1.215   1.452   7.156
 3558SOL    HW2 6245   1.182   1.551   7.030
 3559SOL     OW 6246   0.329   0.935   5.813
 3559SOL    HW1 6247   0.413   0.986   5.794
 3559SOL    HW2 6248   0.308   0.875   5.736
 3560SOL     OW 6249   1.514   0.700   6.335
 3560SOL    HW1 6250   1.471   0.686   6.425
 3560SOL    HW2 6251   1.565   0.786   6.336
 3561SOL     OW 6252   0.474   1.265   7.317
 3561SOL    HW1 6253   0.443   1.244   7.225
 3561SOL    HW2 6254   0.396   1.285   7.376
 3562SOL     OW 6255   1.135   1.725   5.856
 3562SOL    HW1 6256   1.051   1.673   5.872
 3562SOL    HW2 6257   1.160   1.720   5.759
 3563SOL     OW 6258   0.245   0.305   7.092
 3563SOL    HW1 6259   0.153   0.345   7.088
 3563SOL    HW2 6260   0.244   0.226   7.153
 3564SOL     OW 6261   1.637   1.359   5.630
 3564SOL    HW1 6262   1.604   1.453   5.635
 3564SOL    HW2 6263   1.559   1.297   5.620
 3565SOL     OW 6264   0.519   1.754   5.908
 3565SOL    HW1 6265   0.561   1.811   5.979
 3565SOL    HW2 6266   0.591   1.717   5.849
 3566SOL     OW 6267   1.408   0.081   6.038
 3566SOL    HW1 6268   1.387   0.062   5.943
 3566SOL    HW2 6269   1.501   0.117   6.046
 3567SOL     OW 6270   0.223   1.777   6.794
 3567SOL    HW1 6271   0.302   1.717   6.800
 3567SOL    HW2 6272   0.190   1.780   6.700
 3568SOL     OW 6273   0.952   1.713   6.499
 3568SOL    HW1 6274   1.051   1.699   6.498
 3568SOL    HW2 6275   0.909   1.649   6.435
 3569SOL     OW 6276   0.411   0.723   6.062
 3569SOL    HW1 6277   0.415   0.623   6.059
 3569SOL    HW2 6278   0.318   0.753   6.041
 3570SOL     OW 6279   1.549   0.187   7.302
 3570SOL    HW1 6280   1.547   0.205   7.400
 3570SOL    HW2 6281   1.469   0.133   7.276
 3571SOL     OW 6282   0.586   0.093   5.718
 3571SOL    HW1 6283   0.686   0.086   5.717
 3571SOL    HW2 6284   0.552   0.098   5.624
 3572SOL     OW 6285   0.732   0.310   7.361
 3572SOL    HW1 6286   0.820   0.264   7.350
 3572SOL    HW2 6287   0.700   0.298   7.455
 3573SOL     OW 6288   0.887   1.517   6.775
 3573SOL    HW1 6289   0.881   1.505   6.676
 3573SOL    HW2 6290   0.947   1.446   6.814
 3574SOL     OW 6291   1.345   0.585   7.012
 3574SOL    HW1 6292   1.370   0.551   7.102
 3574SOL    HW2 6293   1.387   0.674   6.997
 3575SOL     OW 6294   0.821   1.424   6.507
 3575SOL    HW1 6295   0.899   1.396   6.451
 3575SOL    HW2 6296   0.740   1.435   6.449
 3576SOL     OW 6297   0.874   0.471   6.453
 3576SOL    HW1 6298   0.789   0.467   6.507
 3576SOL    HW2 6299   0.939   0.404   6.489
 3577SOL     OW 6300   0.552   0.042   6.050
 3577SOL    HW1 6301   0.498   0.052   6.134
 3577SOL    HW2 6302   0.540   0.124   5.994
 3578SOL     OW 6303   1.409   1.204   5.615
 3578SOL    HW1 6304   1.430   1.126   5.674
 3578SOL    HW2 6305   1.334   1.257   5.655
 3579SOL     OW 6306   0.309   0.069   5.848
 3579SOL    HW1 6307   0.266   0.094   5.761
 3579SOL    HW2 6308   0.399   0.030   5.831
 3580SOL     OW 6309   0.939   0.349   6.077
 3580SOL    HW1 6310   0.931   0.364   5.979
 3580SOL    HW2 6311   1.034   0.325   6.100
 3581SOL     OW 6312   1.086   0.657   7.018
 3581SOL    HW1 6313   1.040   0.575   7.054
 3581SOL    HW2 6314   1.185   0.641   7.016
 3582SOL     OW 6315   1.220   1.671   6.460
 3582SOL    HW1 6316   1.234   1.732   6.382
 3582SOL    HW2 6317   1.239   1.577   6.433
 3583SOL     OW 6318   0.470   1.184   6.308
 3583SOL    HW1 6319   0.406   1.150   6.377
 3583SOL    HW2 6320   0.435   1.163   6.217
 3584SOL     OW 6321   1.254   1.825   6.233
 3584SOL    HW1 6322   1.331   1.865   6.183
 3584SOL    HW2 6323   1.178   1.890   6.234
 3585SOL     OW 6324   1.056   0.555   5.602
 3585SOL    HW1 6325   1.008   0.642   5.598
 3585SOL    HW2 6326   1.106   0.549   5.689
 3586SOL     OW 6327   0.113   0.556   6.957
 3586SOL    HW1 6328   0.201   0.559   6.910
 3586SOL    HW2 6329   0.110   0.630   7.025
 3587SOL     OW 6330   0.565   0.205   6.736
 3587SOL    HW1 6331   0.603   0.138   6.800
 3587SOL    HW2 6332   0.472   0.228   6.764
 3588SOL     OW 6333   1.005   0.058   6.288
 3588SOL    HW1 6334   0.931   8.998   6.319
 3588SOL    HW2 6335   1.089   0.035   6.336
 3589SOL     OW 6336   1.525   1.194   6.454
 3589SOL    HW1 6337   1.454   1.138   6.411
 3589SOL    HW2 6338   1.584   1.233   6.384
 3590SOL     OW 6339   1.419   0.620   6.589
 3590SOL    HW1 6340   1.363   0.537   6.587
 3590SOL    HW2 6341   1.494   0.607   6.654
 3591SOL     OW 6342   1.812   0.805   5.960
 3591SOL    HW1 6343   1.876   0.776   6.031
 3591SOL    HW2 6344   1.816   0.741   5.884
 3592SOL     OW 6345   0.457   1.455   5.736
 3592SOL    HW1 6346   0.398   1.411   5.804
 3592SOL    HW2 6347   0.402   1.489   5.660
 3593SOL     OW 6348   1.702   1.293   6.252
 3593SOL    HW1 6349   1.801   1.284   6.257
 3593SOL    HW2 6350   1.677   1.389   6.238
 3594SOL     OW 6351   1.393   0.578   5.647
 3594SOL    HW1 6352   1.332   0.548   5.720
 3594SOL    HW2 6353   1.487   0.552   5.669
 3595SOL     OW 6354   0.520   0.283   5.898
 3595SOL    HW1 6355   0.544   0.221   5.824
 3595SOL    HW2 6356   0.494   0.372   5.861
 3596SOL     OW 6357   1.752   1.212   7.206
 3596SOL    HW1 6358   1.846   1.184   7.184
 3596SOL    HW2 6359   1.753   1.306   7.242
 3597SOL     OW 6360   1.008   1.297   6.963
 3597SOL    HW1 6361   0.972   1.352   7.038
 3597SOL    HW2 6362   1.104   1.274   6.981
 3598SOL     OW 6363   1.609   1.643   7.241
 3598SOL    HW1 6364   1.608   1.685   7.151
 3598SOL    HW2 6365   1.691   1.588   7.252
 3599SOL     OW 6366   1.126   1.228   6.722
 3599SOL    HW1 6367   1.054   1.233   6.790
 3599SOL    HW2 6368   1.090   1.257   6.633
 3600SOL     OW 6369   1.623   1.071   6.698
 3600SOL    HW1 6370   1.608   1.140   6.768
 3600SOL    HW2 6371   1.565   1.091   6.619
 3601SOL     OW 6372   0.913   0.052   7.006
 3601SOL    HW1 6373   0.941   0.004   6.923
 3601SOL    HW2 6374   0.984   0.119   7.030
 3602SOL     OW 6375   0.974   1.121   7.296
 3602SOL    HW1 6376   0.882   1.129   7.334
 3602SOL    HW2 6377   0.981   1.036   7.243
 3603SOL     OW 6378   0.711   1.065   5.995
 3603SOL    HW1 6379   0.691   1.043   6.091
 3603SOL    HW2 6380   0.790   1.012   5.965
 3604SOL     OW 6381   0.459   0.822   6.851
 3604SOL    HW1 6382   0.522   0.837   6.927
 3604SOL    HW2 6383   0.425   0.728   6.855
 3605SOL     OW 6384   1.270   0.392   6.831
 3605SOL    HW1 6385   1.304   0.462   6.894
 3605SOL    HW2 6386   1.175   0.414   6.807
 3606SOL     OW 6387   0.063   1.563   6.894
 3606SOL    HW1 6388   0.048   1.653   6.852
 3606SOL    HW2 6389   0.133   1.570   6.964
 3607SOL     OW 6390   0.345   1.126   6.055
 3607SOL    HW1 6391   0.328   1.212   6.005
 3607SOL    HW2 6392   0.357   1.052   5.989
 3608SOL     OW 6393   0.569   0.493   6.402
 3608SOL    HW1 6394   0.543   0.547   6.322
 3608SOL    HW2 6395   0.604   0.553   6.474
 3609SOL     OW 6396   1.241   1.363   6.016
 3609SOL    HW1 6397   1.299   1.445   6.019
 3609SOL    HW2 6398   1.148   1.388   6.041
 3610SOL     OW 6399   1.257   1.491   6.772
 3610SOL    HW1 6400   1.324   1.484   6.846
 3610SOL    HW2 6401   1.205   1.406   6.766
 3611SOL     OW 6402   1.629   0.618   6.070
 3611SOL    HW1 6403   1.572   0.660   6.141
 3611SOL    HW2 6404   1.694   0.685   6.036
 3612SOL     OW 6405   0.396   1.474   6.935
 3612SOL    HW1 6406   0.361   1.462   6.841
 3612SOL    HW2 6407   0.472   1.539   6.934
 3613SOL     OW 6408   0.407   0.730   7.191
 3613SOL    HW1 6409   0.479   0.786   7.149
 3613SOL    HW2 6410   0.445   0.642   7.219
 3614SOL     OW 6411   1.568   0.818   7.283
 3614SOL    HW1 6412   1.483   0.868   7.269
 3614SOL    HW2 6413   1.636   0.847   7.216
 3615SOL     OW 6414   0.970   0.177   7.337
 3615SOL    HW1 6415   1.027   0.256   7.317
 3615SOL    HW2 6416   1.022   0.093   7.319
 3616SOL     OW 6417   0.517   0.068   7.288
 3616SOL    HW1 6418   0.457   0.021   7.224
 3616SOL    HW2 6419   0.478   0.156   7.313
 3617SOL     OW 6420   0.621   0.897   6.653
 3617SOL    HW1 6421   0.641   0.992   6.629
 3617SOL    HW2 6422   0.553   0.895   6.726
 3618SOL     OW 6423   1.400   0.889   6.575
 3618SOL    HW1 6424   1.350   0.907   6.490
 3618SOL    HW2 6425   1.404   0.790   6.591
 3619SOL     OW 6426   1.200   0.499   5.834
 3619SOL    HW1 6427   1.220   0.422   5.894
 3619SOL    HW2 6428   1.175   0.579   5.888
 3620SOL     OW 6429   0.304   0.239   6.830
 3620SOL    HW1 6430   0.277   0.278   6.918
 3620SOL    HW2 6431   0.302   0.139   6.836
 3621SOL     OW 6432   0.027   1.281   6.872
 3621SOL    HW1 6433   0.050   1.222   6.949
 3621SOL    HW2 6434   0.024   1.376   6.903
 3622SOL     OW 6435   0.680   0.639   6.595
 3622SOL    HW1 6436   0.771   0.647   6.554
 3622SOL    HW2 6437   0.650   0.729   6.626
 3623SOL     OW 6438   1.749   0.938   7.463
 3623SOL    HW1 6439   1.691   0.892   7.396
 3623SOL    HW2 6440   1.694   0.969   7.540
 3624SOL     OW 6441   0.415   0.090   6.269
 3624SOL    HW1 6442   0.336   0.151   6.278
 3624SOL    HW2 6443   0.486   0.118   6.334
 3625SOL     OW 6444   1.607   0.367   5.976
 3625SOL    HW1 6445   1.659   0.310   6.039
 3625SOL    HW2 6446   1.605   0.461   6.011
 3626SOL     OW 6447   1.033   0.747   6.518
 3626SOL    HW1 6448   1.039   0.778   6.613
 3626SOL    HW2 6449   1.027   0.647   6.517
 3627SOL     OW 6450   0.970   1.527   7.300
 3627SOL    HW1 6451   0.953   1.577   7.215
 3627SOL    HW2 6452   1.030   1.449   7.280
 3628SOL     OW 6453   1.847   1.501   7.214
 3628SOL    HW1 6454   1.869   1.515   7.117
 3628SOL    HW2 6455   1.931   1.511   7.268
 3629SOL     OW 6456   0.373   0.938   7.375
 3629SOL    HW1 6457   0.456   0.952   7.427
 3629SOL    HW2 6458   0.383   0.858   7.316
 3630SOL     OW 6459   1.529   0.239   5.740
 3630SOL    HW1 6460   1.444   0.189   5.760
 3630SOL    HW2 6461   1.558   0.290   5.821
 3631SOL     OW 6462   1.276   0.839   5.597
 3631SOL    HW1 6463   1.329   0.754   5.601
 3631SOL    HW2 6464   1.294   0.886   5.511
 3632SOL     OW 6465   1.093   1.339   6.464
 3632SOL    HW1 6466   1.080   1.253   6.414
 3632SOL    HW2 6467   1.137   1.405   6.404
 3633SOL     OW 6468   0.333   0.790   6.531
 3633SOL    HW1 6469   0.433   0.789   6.538
 3633SOL    HW2 6470   0.296   0.716   6.587
 3634SOL     OW 6471   0.366   0.450   6.578
 3634SOL    HW1 6472   0.297   0.381   6.555
 3634SOL    HW2 6473   0.430   0.459   6.502
 3635SOL     OW 6474   1.127   0.399   7.266
 3635SOL    HW1 6475   1.079   0.446   7.341
 3635SOL    HW2 6476   1.223   0.427   7.266
 3636SOL     OW 6477   1.116   0.232   7.051
 3636SOL    HW1 6478   1.119   0.293   7.131
 3636SOL    HW2 6479   1.168   0.273   6.977
 3637SOL     OW 6480   8.994   1.358   5.818
 3637SOL    HW1 6481   8.895   1.372   5.818
 3637SOL    HW2 6482   0.013   1.262   5.795
 3638SOL     OW 6483   0.131   1.803   6.528
 3638SOL    HW1 6484   0.088   1.732   6.472
 3638SOL    HW2 6485   0.224   1.818   6.496
 3639SOL     OW 6486   0.534   1.584   6.508
 3639SOL    HW1 6487   0.603   1.656   6.512
 3639SOL    HW2 6488   0.544   1.534   6.422
 3640SOL     OW 6489   0.986   0.804   6.809
 3640SOL    HW1 6490   1.047   0.766   6.879
 3640SOL    HW2 6491   0.898   0.756   6.812
 3641SOL     OW 6492   0.037   0.638   6.694
 3641SOL    HW1 6493   0.065   0.563   6.634
 3641SOL    HW2 6494   0.035   0.605   6.789
 3642SOL     OW 6495   0.186   0.519   7.317
 3642SOL    HW1 6496   0.245   0.456   7.266
 3642SOL    HW2 6497   0.155   0.592   7.256
 3643SOL     OW 6498   1.323   0.964   7.214
 3643SOL    HW1 6499   1.377   1.048   7.215
 3643SOL    HW2 6500   1.338   0.916   7.127
 3644SOL     OW 6501   0.784   0.579   5.951
 3644SOL    HW1 6502   0.804   0.519   5.873
 3644SOL    HW2 6503   0.720   0.651   5.922
 3645SOL     OW 6504   1.671   0.600   6.751
 3645SOL    HW1 6505   1.677   0.547   6.836
 3645SOL    HW2 6506   1.750   0.580   6.694
 3646SOL     OW 6507   0.298   1.556   7.308
 3646SOL    HW1 6508   0.263   1.627   7.369
 3646SOL    HW2 6509   0.283   1.466   7.350
 3647SOL     OW 6510   0.678   0.444   6.800
 3647SOL    HW1 6511   0.631   0.358   6.780
 3647SOL    HW2 6512   0.656   0.512   6.730
 3648SOL     OW 6513   0.908   1.653   7.044
 3648SOL    HW1 6514   0.865   1.632   6.956
 3648SOL    HW2 6515   0.935   1.749   7.045
 3649SOL     OW 6516   0.461   0.532   5.819
 3649SOL    HW1 6517   0.518   0.614   5.827
 3649SOL    HW2 6518   0.373   0.556   5.777
 3650SOL     OW 6519   0.139   1.108   7.077
 3650SOL    HW1 6520   0.120   1.050   7.157
 3650SOL    HW2 6521   0.167   1.050   7.001
 3651SOL     OW 6522   1.303   1.030   6.797
 3651SOL    HW1 6523   1.340   0.984   6.716
 3651SOL    HW2 6524   1.237   1.100   6.769
 3652SOL     OW 6525   1.274   0.839   5.870
 3652SOL    HW1 6526   1.185   0.870   5.904
 3652SOL    HW2 6527   1.276   0.847   5.770
 3653SOL     OW 6528   1.811   1.725   6.759
 3653SOL    HW1 6529   1.874   1.763   6.691
 3653SOL    HW2 6530   1.767   1.644   6.723
 3654SOL     OW 6531   0.107   1.152   6.646
 3654SOL    HW1 6532   0.076   1.201   6.728
 3654SOL    HW2 6533   0.036   1.157   6.576
 3655SOL     OW 6534   0.667   1.698   7.341
 3655SOL    HW1 6535   0.593   1.765   7.335
 3655SOL    HW2 6536   0.737   1.718   7.272
 3656SOL     OW 6537   1.750   0.141   6.155
 3656SOL    HW1 6538   1.807   0.129   6.074
 3656SOL    HW2 6539   1.717   0.052   6.186
 3657SOL     OW 6540   1.384   1.612   6.066
 3657SOL    HW1 6541   1.455   1.622   5.996
 3657SOL    HW2 6542   1.323   1.691   6.063
 3658SOL     OW 6543   0.170   1.762   7.450
 3658SOL    HW1 6544   0.106   1.700   7.495
 3658SOL    HW2 6545   0.220   1.815   7.518
 3659SOL     OW 6546   1.317   0.927   6.303
 3659SOL    HW1 6547   1.384   0.857   6.278
 3659SOL    HW2 6548   1.329   1.007   6.245
 3660SOL     OW 6549   0.685   1.604   5.723
 3660SOL    HW1 6550   0.690   1.637   5.629
 3660SOL    HW2 6551   0.609   1.540   5.733
 3661SOL     OW 6552   1.637   1.721   6.966
 3661SOL    HW1 6553   1.707   1.720   6.894
 3661SOL    HW2 6554   1.613   1.816   6.988
 3662SOL     OW 6555   0.247   0.305   6.298
 3662SOL    HW1 6556   0.170   0.355   6.259
 3662SOL    HW2 6557   0.228   0.284   6.393
 3663SOL     OW 6558   1.212   1.626   5.602
 3663SOL    HW1 6559   1.217   1.538   5.650
 3663SOL    HW2 6560   1.143   1.621   5.530
 3664SOL     OW 6561   0.877   1.005   6.961
 3664SOL    HW1 6562   0.926   0.951   6.893
 3664SOL    HW2 6563   0.912   1.098   6.961
 3665SOL     OW 6564   0.950   0.908   5.915
 3665SOL    HW1 6565   0.989   0.949   5.832
 3665SOL    HW2 6566   0.993   0.819   5.931
 3666SOL     OW 6567   1.495   1.625   5.619
 3666SOL    HW1 6568   1.398   1.641   5.603
 3666SOL    HW2 6569   1.545   1.634   5.533
 3667SOL     OW 6570   0.385   1.240   7.066
 3667SOL    HW1 6571   0.363   1.329   7.027
 3667SOL    HW2 6572   0.302   1.184   7.072
 3668SOL     OW 6573   1.568   1.273   6.865
 3668SOL    HW1 6574   1.663   1.274   6.896
 3668SOL    HW2 6575   1.520   1.354   6.900
 3669SOL     OW 6576   1.053   1.127   6.314
 3669SOL    HW1 6577   0.982   1.063   6.343
 3669SOL    HW2 6578   1.111   1.083   6.245
 3670SOL     OW 6579   1.009   0.238   6.534
 3670SOL    HW1 6580   0.994   0.198   6.444
 3670SOL    HW2 6581   0.994   0.169   6.605
 3671SOL     OW 6582   0.541   1.508   6.039
 3671SOL    HW1 6583   0.607   1.454   5.987
 3671SOL    HW2 6584   0.506   1.582   5.982
 3672SOL     OW 6585   1.745   0.412   6.963
 3672SOL    HW1 6586   1.823   0.474   6.960
 3672SOL    HW2 6587   1.760   0.337   6.897
 3673SOL     OW 6588   0.269   1.353   5.922
 3673SOL    HW1 6589   0.180   1.360   5.878
 3673SOL    HW2 6590   0.274   1.416   5.999
 3674SOL     OW 6591   0.099   0.996   7.317
 3674SOL    HW1 6592   0.035   1.005   7.393
 3674SOL    HW2 6593   0.191   0.982   7.351
 3675SOL     OW 6594   0.690   0.257   7.087
 3675SOL    HW1 6595   0.775   0.211   7.062
 3675SOL    HW2 6596   0.691   0.277   7.185
 3676SOL     OW 6597   0.081   0.322   5.569
 3676SOL    HW1 6598   8.989   0.325   5.609
 3676SOL    HW2 6599   0.102   0.410   5.528
 3677SOL     OW 6600   1.426   0.861   6.974
 3677SOL    HW1 6601   1.372   0.917   6.911
 3677SOL    HW2 6602   1.522   0.862   6.945
 3678SOL     OW 6603   0.035   0.161   5.896
 3678SOL    HW1 6604   0.020   0.260   5.893
 3678SOL    HW2 6605   0.126   0.142   5.931
 3679SOL     OW 6606   1.192   1.368   5.722
 3679SOL    HW1 6607   1.094   1.355   5.705
 3679SOL    HW2 6608   1.210   1.366   5.820
 3680SOL     OW 6609   0.635   0.858   7.058
 3680SOL    HW1 6610   0.703   0.926   7.031
 3680SOL    HW2 6611   0.680   0.770   7.073
 3681SOL     OW 6612   1.563   1.790   6.550
 3681SOL    HW1 6613   1.568   1.886   6.524
 3681SOL    HW2 6614   1.640   1.740   6.509
 3682SOL     OW 6615   0.680   0.580   7.314
 3682SOL    HW1 6616   0.743   0.640   7.365
 3682SOL    HW2 6617   0.703   0.485   7.332
 3683SOL     OW 6618   1.482   1.187   7.200
 3683SOL    HW1 6619   1.463   1.201   7.297
 3683SOL    HW2 6620   1.580   1.191   7.184
 3684SOL     OW 6621   0.380   1.731   7.120
 3684SOL    HW1 6622   0.300   1.791   7.119
 3684SOL    HW2 6623   0.360   1.649   7.173
 3685SOL     OW 6624   1.678   0.860   6.867
 3685SOL    HW1 6625   1.679   0.770   6.822
 3685SOL    HW2 6626   1.658   0.930   6.798
 3686SOL     OW 6627   1.250   0.308   6.022
 3686SOL    HW1 6628   1.302   0.224   6.033
 3686SOL    HW2 6629   1.267   0.369   6.100
 3687SOL     OW 6630   0.640   0.712   6.215
 3687SOL    HW1 6631   0.666   0.805   6.243
 3687SOL    HW2 6632   0.560   0.717   6.156
 3688SOL     OW 6633   1.796   0.303   7.211
 3688SOL    HW1 6634   1.769   0.343   7.124
 3688SOL    HW2 6635   1.714   0.268   7.258
 3689SOL     OW 6636   1.745   0.927   7.118
 3689SOL    HW1 6637   1.755   1.026   7.126
 3689SOL    HW2 6638   1.730   0.902   7.022
 3690SOL     OW 6639   0.882   1.401   5.642
 3690SOL    HW1 6640   0.814   1.453   5.693
 3690SOL    HW2 6641   0.917   1.455   5.566
 3691SOL     OW 6642   0.696   1.797   6.529
 3691SOL    HW1 6643   0.672   1.891   6.505
 3691SOL    HW2 6644   0.795   1.785   6.526
 3692SOL     OW 6645   0.871   0.962   6.436
 3692SOL    HW1 6646   0.927   0.885   6.464
 3692SOL    HW2 6647   0.852   1.020   6.515
 3693SOL     OW 6648   1.057   1.005   5.687
 3693SOL    HW1 6649   1.024   1.069   5.618
 3693SOL    HW2 6650   1.138   0.958   5.654
 3694SOL     OW 6651   1.769   1.625   6.419
 3694SOL    HW1 6652   1.744   1.647   6.324
 3694SOL    HW2 6653   1.759   1.527   6.434
 3695SOL     OW 6654   0.233   1.317   7.432
 3695SOL    HW1 6655   0.173   1.252   7.384
 3695SOL    HW2 6656   0.189   1.348   7.516
 3696SOL     OW 6657   0.131   1.183   6.258
 3696SOL    HW1 6658   0.181   1.151   6.339
 3696SOL    HW2 6659   0.196   1.213   6.188
 3697SOL     OW 6660   0.649   1.433   7.204
 3697SOL    HW1 6661   0.593   1.375   7.263
 3697SOL    HW2 6662   0.664   1.521   7.248
 3698SOL     OW 6663   1.764   0.209   6.791
 3698SOL    HW1 6664   1.761   0.111   6.812
 3698SOL    HW2 6665   1.717   0.226   6.704
 3699SOL     OW 6666   0.502   0.447   6.135
 3699SOL    HW1 6667   0.494   0.394   6.050
 3699SOL    HW2 6668   0.430   0.419   6.199
 3700SOL     OW 6669   1.679   1.491   6.684
 3700SOL    HW1 6670   1.611   1.444   6.627
 3700SOL    HW2 6671   1.715   1.427   6.752
 3701SOL     OW 6672   0.361   0.565   6.822
 3701SOL    HW1 6673   0.414   0.512   6.888
 3701SOL    HW2 6674   0.358   0.516   6.735
 3702SOL     OW 6675   0.843   1.603   6.253
 3702SOL    HW1 6676   0.858   1.678   6.189
 3702SOL    HW2 6677   0.747   1.574   6.247
 3703SOL     OW 6678   1.400   0.200   6.686
 3703SOL    HW1 6679   1.409   0.114   6.735
 3703SOL    HW2 6680   1.356   0.268   6.745
 3704SOL     OW 6681   0.977   0.010   6.686
 3704SOL    HW1 6682   0.905   8.958   6.641
 3704SOL    HW2 6683   1.050   8.949   6.715
 3705SOL     OW 6684   0.761   1.336   5.962
 3705SOL    HW1 6685   0.743   1.238   5.968
 3705SOL    HW2 6686   0.847   1.358   6.007
 3706SOL     OW 6687   0.653   1.559   6.900
 3706SOL    HW1 6688   0.646   1.652   6.934
 3706SOL    HW2 6689   0.729   1.553   6.836
 3707SOL     OW 6690   1.341   0.035   5.741
 3707SOL    HW1 6691   1.386   0.047   5.652
 3707SOL    HW2 6692   1.294   8.947   5.742
 3708SOL     OW 6693   1.289   0.449   6.255
 3708SOL    HW1 6694   1.254   0.542   6.245
 3708SOL    HW2 6695   1.278   0.419   6.350
 3709SOL     OW 6696   1.642   0.225   6.536
 3709SOL    HW1 6697   1.558   0.212   6.589
 3709SOL    HW2 6698   1.628   0.298   6.469
 3710SOL     OW 6699   0.035   1.061   5.812
 3710SOL    HW1 6700   0.131   1.033   5.804
 3710SOL    HW2 6701   8.985   0.992   5.864
 3711SOL     OW 6702   0.882   1.632   5.922
 3711SOL    HW1 6703   0.814   1.617   5.850
 3711SOL    HW2 6704   0.867   1.721   5.964
 3712SOL     OW 6705   0.224   0.620   7.570
 3712SOL    HW1 6706   0.165   0.565   7.629
 3712SOL    HW2 6707   0.211   0.592   7.475
 3713SOL     OW 6708   0.243   0.219   8.430
 3713SOL    HW1 6709   0.258   0.238   8.528
 3713SOL    HW2 6710   0.202   0.129   8.419
 3714SOL     OW 6711   0.035   0.423   8.074
 3714SOL    HW1 6712   8.937   0.443   8.078
 3714SOL    HW2 6713   0.049   0.330   8.040
 3715SOL     OW 6714   0.547   1.219   8.589
 3715SOL    HW1 6715   0.485   1.283   8.545
 3715SOL    HW2 6716   0.549   1.236   8.687
 3716SOL     OW 6717   1.554   1.539   8.149
 3716SOL    HW1 6718   1.500   1.503   8.225
 3716SOL    HW2 6719   1.496   1.548   8.068
 3717SOL     OW 6720   1.125   0.720   8.162
 3717SOL    HW1 6721   1.175   0.806   8.153
 3717SOL    HW2 6722   1.099   0.706   8.257
 3718SOL     OW 6723   1.814   0.599   7.636
 3718SOL    HW1 6724   1.770   0.593   7.547
 3718SOL    HW2 6725   1.771   0.534   7.699
 3719SOL     OW 6726   0.766   1.130   8.444
 3719SOL    HW1 6727   0.687   1.137   8.504
 3719SOL    HW2 6728   0.798   1.222   8.420
 3720SOL     OW 6729   0.681   1.041   8.109
 3720SOL    HW1 6730   0.753   1.052   8.177
 3720SOL    HW2 6731   0.601   1.094   8.136
 3721SOL     OW 6732   0.372   1.417   8.477
 3721SOL    HW1 6733   0.276   1.435   8.458
 3721SOL    HW2 6734   0.429   1.479   8.423
 3722SOL     OW 6735   1.451   1.517   8.765
 3722SOL    HW1 6736   1.505   1.602   8.758
 3722SOL    HW2 6737   1.400   1.518   8.851
 3723SOL     OW 6738   0.373   0.375   8.922
 3723SOL    HW1 6739   0.434   0.339   8.993
 3723SOL    HW2 6740   0.279   0.369   8.954
 3724SOL     OW 6741   1.578   0.459   8.198
 3724SOL    HW1 6742   1.516   0.481   8.123
 3724SOL    HW2 6743   1.560   0.520   8.275
 3725SOL     OW 6744   0.241   1.763   7.937
 3725SOL    HW1 6745   0.301   1.813   7.999
 3725SOL    HW2 6746   0.288   1.751   7.849
 3726SOL     OW 6747   0.210   1.481   8.000
 3726SOL    HW1 6748   0.239   1.572   7.969
 3726SOL    HW2 6749   0.131   1.491   8.060
 3727SOL     OW 6750   0.272   1.097   8.332
 3727SOL    HW1 6751   0.261   0.999   8.346
 3727SOL    HW2 6752   0.241   1.146   8.413
 3728SOL     OW 6753   0.627   1.853   8.808
 3728SOL    HW1 6754   0.542   1.825   8.854
 3728SOL    HW2 6755   0.703   1.849   8.873
 3729SOL     OW 6756   0.594   0.994   7.603
 3729SOL    HW1 6757   0.641   1.043   7.529
 3729SOL    HW2 6758   0.626   1.028   7.691
 3730SOL     OW 6759   1.576   0.127   8.912
 3730SOL    HW1 6760   1.602   0.197   8.845
 3730SOL    HW2 6761   1.540   0.171   8.994
 3731SOL     OW 6762   0.131   0.650   7.951
 3731SOL    HW1 6763   0.102   0.578   8.014
 3731SOL    HW2 6764   0.115   0.739   7.994
 3732SOL     OW 6765   1.846   1.770   7.794
 3732SOL    HW1 6766   1.912   1.741   7.864
 3732SOL    HW2 6767   1.859   1.867   7.774
 3733SOL     OW 6768   0.005   1.601   7.585
 3733SOL    HW1 6769   8.988   1.506   7.608
 3733SOL    HW2 6770   8.931   1.658   7.620
 3734SOL     OW 6771   1.654   0.895   8.060
 3734SOL    HW1 6772   1.752   0.892   8.083
 3734SOL    HW2 6773   1.640   0.963   7.988
 3735SOL     OW 6774   1.635   1.139   7.903
 3735SOL    HW1 6775   1.719   1.125   7.850
 3735SOL    HW2 6776   1.655   1.192   7.985
 3736SOL     OW 6777   0.623   1.409   8.156
 3736SOL    HW1 6778   0.580   1.322   8.178
 3736SOL    HW2 6779   0.591   1.439   8.065
 3737SOL     OW 6780   0.822   0.024   7.984
 3737SOL    HW1 6781   0.847   0.116   7.956
 3737SOL    HW2 6782   0.729   0.004   7.953
 3738SOL     OW 6783   0.201   0.925   8.727
 3738SOL    HW1 6784   0.292   0.889   8.745
 3738SOL    HW2 6785   0.197   0.962   8.634
 3739SOL     OW 6786   1.510   1.020   7.665
 3739SOL    HW1 6787   1.443   0.956   7.701
 3739SOL    HW2 6788   1.558   1.065   7.741
 3740SOL     OW 6789   0.270   0.320   0.204
 3740SOL    HW1 6790   0.355   0.352   0.246
 3740SOL    HW2 6791   0.214   0.399   0.178
 3741SOL     OW 6792   1.434   1.434   8.374
 3741SOL    HW1 6793   1.367   1.446   8.447
 3741SOL    HW2 6794   1.454   1.337   8.362
 3742SOL     OW 6795   1.622   1.788   8.004
 3742SOL    HW1 6796   1.601   1.731   7.924
 3742SOL    HW2 6797   1.616   1.732   8.087
 3743SOL     OW 6798   0.603   0.731   7.729
 3743SOL    HW1 6799   0.613   0.813   7.672
 3743SOL    HW2 6800   0.547   0.753   7.809
 3744SOL     OW 6801   1.251   0.392   8.370
 3744SOL    HW1 6802   1.161   0.349   8.380
 3744SOL    HW2 6803   1.320   0.337   8.419
 3745SOL     OW 6804   1.575   1.672   7.742
 3745SOL    HW1 6805   1.672   1.696   7.750
 3745SOL    HW2 6806   1.548   1.670   7.646
 3746SOL     OW 6807   0.814   0.606   8.851
 3746SOL    HW1 6808   0.817   0.563   8.941
 3746SOL    HW2 6809   0.755   0.553   8.790
 3747SOL     OW 6810   1.013   0.444   8.687
 3747SOL    HW1 6811   0.964   0.508   8.745
 3747SOL    HW2 6812   0.947   0.389   8.636
 3748SOL     OW 6813   1.066   0.650   7.899
 3748SOL    HW1 6814   1.078   0.672   7.995
 3748SOL    HW2 6815   0.972   0.621   7.882
 3749SOL     OW 6816   0.028   0.832   8.278
 3749SOL    HW1 6817   0.109   0.804   8.329
 3749SOL    HW2 6818   0.056   0.871   8.190
 3750SOL     OW 6819   0.140   1.776   8.975
 3750SOL    HW1 6820   0.138   1.716   0.055
 3750SOL    HW2 6821   0.083   1.856   8.993
 3751SOL     OW 6822   0.907   0.371   7.645
 3751SOL    HW1 6823   0.942   0.434   7.576
 3751SOL    HW2 6824   0.954   0.283   7.638
 3752SOL     OW 6825   1.362   1.142   8.004
 3752SOL    HW1 6826   1.446   1.135   7.950
 3752SOL    HW2 6827   1.307   1.218   7.969
 3753SOL     OW 6828   0.586   0.235   8.317
 3753SOL    HW1 6829   0.564   0.225   8.413
 3753SOL    HW2 6830   0.638   0.319   8.303
 3754SOL     OW 6831   0.979   1.438   7.927
 3754SOL    HW1 6832   0.944   1.515   7.875
 3754SOL    HW2 6833   0.961   1.452   8.024
 3755SOL     OW 6834   0.377   1.794   8.310
 3755SOL    HW1 6835   0.423   1.705   8.310
 3755SOL    HW2 6836   0.436   1.862   8.353
 3756SOL     OW 6837   1.799   1.041   8.321
 3756SOL    HW1 6838   1.748   1.094   8.253
 3756SOL    HW2 6839   1.741   1.025   8.401
 3757SOL     OW 6840   0.321   0.913   7.676
 3757SOL    HW1 6841   0.398   0.956   7.630
 3757SOL    HW2 6842   0.310   0.819   7.643
 3758SOL     OW 6843   1.465   0.747   8.191
 3758SOL    HW1 6844   1.490   0.704   8.278
 3758SOL    HW2 6845   1.544   0.796   8.154
 3759SOL     OW 6846   1.103   1.756   7.660
 3759SOL    HW1 6847   1.035   1.711   7.718
 3759SOL    HW2 6848   1.131   1.693   7.587
 3760SOL     OW 6849   1.660   1.349   7.486
 3760SOL    HW1 6850   1.620   1.440   7.500
 3760SOL    HW2 6851   1.587   1.281   7.480
 3761SOL     OW 6852   0.480   1.747   7.753
 3761SOL    HW1 6853   0.530   1.788   7.829
 3761SOL    HW2 6854   0.545   1.700   7.693
 3762SOL     OW 6855   1.421   0.117   7.913
 3762SOL    HW1 6856   1.379   0.083   7.829
 3762SOL    HW2 6857   1.496   0.180   7.890
 3763SOL     OW 6858   0.280   1.767   8.692
 3763SOL    HW1 6859   0.316   1.677   8.715
 3763SOL    HW2 6860   0.224   1.760   8.609
 3764SOL     OW 6861   0.964   1.688   8.355
 3764SOL    HW1 6862   1.058   1.654   8.362
 3764SOL    HW2 6863   0.918   1.643   8.279
 3765SOL     OW 6864   0.410   0.722   7.927
 3765SOL    HW1 6865   0.438   0.627   7.939
 3765SOL    HW2 6866   0.312   0.726   7.911
 3766SOL     OW 6867   0.625   0.127   7.555
 3766SOL    HW1 6868   0.671   0.050   7.599
 3766SOL    HW2 6869   0.598   0.101   7.462
 3767SOL     OW 6870   0.856   1.523   8.649
 3767SOL    HW1 6871   0.842   1.506   8.552
 3767SOL    HW2 6872   0.912   1.450   8.688
 3768SOL     OW 6873   0.820   1.409   8.391
 3768SOL    HW1 6874   0.911   1.400   8.352
 3768SOL    HW2 6875   0.751   1.406   8.318
 3769SOL     OW 6876   0.952   0.489   8.324
 3769SOL    HW1 6877   0.926   0.477   8.229
 3769SOL    HW2 6878   0.976   0.400   8.364
 3770SOL     OW 6879   0.546   0.023   7.923
 3770SOL    HW1 6880   0.474   0.030   7.992
 3770SOL    HW2 6881   0.550   0.108   7.870
 3771SOL     OW 6882   1.421   1.200   7.475
 3771SOL    HW1 6883   1.451   1.126   7.535
 3771SOL    HW2 6884   1.344   1.248   7.517
 3772SOL     OW 6885   0.306   0.077   7.721
 3772SOL    HW1 6886   0.389   0.128   7.700
 3772SOL    HW2 6887   0.327   8.979   7.726
 3773SOL     OW 6888   0.940   0.262   7.903
 3773SOL    HW1 6889   0.913   0.307   7.818
 3773SOL    HW2 6890   1.039   0.261   7.911
 3774SOL     OW 6891   1.215   1.602   8.238
 3774SOL    HW1 6892   1.228   1.684   8.182
 3774SOL    HW2 6893   1.300   1.582   8.287
 3775SOL     OW 6894   0.462   1.178   8.161
 3775SOL    HW1 6895   0.394   1.160   8.232
 3775SOL    HW2 6896   0.428   1.146   8.073
 3776SOL     OW 6897   1.257   1.824   8.083
 3776SOL    HW1 6898   1.323   1.875   8.028
 3776SOL    HW2 6899   1.187   1.886   8.118
 3777SOL     OW 6900   1.031   0.542   7.475
 3777SOL    HW1 6901   0.986   0.631   7.464
 3777SOL    HW2 6902   1.090   0.544   7.556
 3778SOL     OW 6903   0.068   0.612   8.809
 3778SOL    HW1 6904   0.160   0.624   8.771
 3778SOL    HW2 6905   0.023   0.702   8.815
 3779SOL     OW 6906   0.540   0.223   8.594
 3779SOL    HW1 6907   0.590   0.156   8.648
 3779SOL    HW2 6908   0.445   0.227   8.624
 3780SOL     OW 6909   0.846   0.466   8.078
 3780SOL    HW1 6910   0.803   0.524   8.009
 3780SOL    HW2 6911   0.877   0.381   8.036
 3781SOL     OW 6912   0.983   0.045   8.221
 3781SOL    HW1 6913   0.914   0.051   8.149
 3781SOL    HW2 6914   0.982   8.953   8.260
 3782SOL     OW 6915   1.467   1.160   8.305
 3782SOL    HW1 6916   1.388   1.101   8.290
 3782SOL    HW2 6917   1.499   1.195   8.217
 3783SOL     OW 6918   1.486   0.610   8.426
 3783SOL    HW1 6919   1.403   0.556   8.431
 3783SOL    HW2 6920   1.540   0.596   8.509
 3784SOL     OW 6921   1.824   0.806   7.822
 3784SOL    HW1 6922   1.888   0.772   7.891
 3784SOL    HW2 6923   1.834   0.753   7.738
 3785SOL     OW 6924   0.490   1.409   7.608
 3785SOL    HW1 6925   0.420   1.367   7.666
 3785SOL    HW2 6926   0.526   1.341   7.544
 3786SOL     OW 6927   1.704   1.285   8.126
 3786SOL    HW1 6928   1.801   1.270   8.112
 3786SOL    HW2 6929   1.684   1.383   8.121
 3787SOL     OW 6930   1.383   0.597   7.522
 3787SOL    HW1 6931   1.319   0.565   7.592
 3787SOL    HW2 6932   1.476   0.575   7.549
 3788SOL     OW 6933   0.521   0.263   7.767
 3788SOL    HW1 6934   0.578   0.224   7.695
 3788SOL    HW2 6935   0.492   0.355   7.740
 3789SOL     OW 6936   1.000   1.333   8.775
 3789SOL    HW1 6937   0.941   1.330   8.855
 3789SOL    HW2 6938   1.096   1.337   8.804
 3790SOL     OW 6939   1.103   1.197   8.542
 3790SOL    HW1 6940   1.036   1.230   8.609
 3790SOL    HW2 6941   1.088   1.244   8.454
 3791SOL     OW 6942   1.613   1.072   8.542
 3791SOL    HW1 6943   1.610   1.147   8.608
 3791SOL    HW2 6944   1.544   1.086   8.471
 3792SOL     OW 6945   0.939   0.027   8.884
 3792SOL    HW1 6946   0.948   8.982   8.795
 3792SOL    HW2 6947   0.991   0.112   8.884
 3793SOL     OW 6948   0.722   1.055   7.835
 3793SOL    HW1 6949   0.704   1.049   7.934
 3793SOL    HW2 6950   0.799   0.997   7.811
 3794SOL     OW 6951   0.454   0.818   8.728
 3794SOL    HW1 6952   0.526   0.832   8.796
 3794SOL    HW2 6953   0.415   0.727   8.740
 3795SOL     OW 6954   1.285   0.426   8.731
 3795SOL    HW1 6955   1.305   0.478   8.814
 3795SOL    HW2 6956   1.191   0.445   8.702
 3796SOL     OW 6957   0.077   1.525   8.754
 3796SOL    HW1 6958   0.054   1.613   8.796
 3796SOL    HW2 6959   0.174   1.505   8.768
 3797SOL     OW 6960   0.348   1.094   7.925
 3797SOL    HW1 6961   0.318   1.179   7.883
 3797SOL    HW2 6962   0.362   1.025   7.854
 3798SOL     OW 6963   0.588   0.610   8.340
 3798SOL    HW1 6964   0.578   0.638   8.245
 3798SOL    HW2 6965   0.548   0.679   8.400
 3799SOL     OW 6966   1.232   1.359   7.916
 3799SOL    HW1 6967   1.288   1.439   7.936
 3799SOL    HW2 6968   1.135   1.383   7.921
 3800SOL     OW 6969   1.263   1.452   8.588
 3800SOL    HW1 6970   1.332   1.461   8.659
 3800SOL    HW2 6971   1.218   1.363   8.595
 3801SOL     OW 6972   1.653   0.605   7.913
 3801SOL    HW1 6973   1.580   0.650   7.964
 3801SOL    HW2 6974   1.712   0.674   7.872
 3802SOL     OW 6975   0.344   1.468   8.738
 3802SOL    HW1 6976   0.343   1.439   8.643
 3802SOL    HW2 6977   0.435   1.502   8.762
 3803SOL     OW 6978   0.363   0.794   0.033
 3803SOL    HW1 6979   0.461   0.814   0.021
 3803SOL    HW2 6980   0.349   0.696   0.028
 3804SOL     OW 6981   1.600   0.766   0.084
 3804SOL    HW1 6982   1.545   0.823   0.145
 3804SOL    HW2 6983   1.662   0.824   0.031
 3805SOL     OW 6984   0.549   0.837   8.484
 3805SOL    HW1 6985   0.573   0.933   8.469
 3805SOL    HW2 6986   0.511   0.827   8.576
 3806SOL     OW 6987   1.387   0.855   8.496
 3806SOL    HW1 6988   1.346   0.874   8.407
 3806SOL    HW2 6989   1.441   0.771   8.492
 3807SOL     OW 6990   1.204   0.497   7.709
 3807SOL    HW1 6991   1.223   0.406   7.745
 3807SOL    HW2 6992   1.166   0.554   7.781
 3808SOL     OW 6993   0.283   0.222   8.701
 3808SOL    HW1 6994   0.301   0.280   8.781
 3808SOL    HW2 6995   0.293   0.126   8.727
 3809SOL     OW 6996   8.936   1.301   8.745
 3809SOL    HW1 6997   8.918   1.243   8.825
 3809SOL    HW2 6998   8.989   1.381   8.773
 3810SOL     OW 6999   0.344   0.054   8.112
 3810SOL    HW1 7000   0.395   0.104   8.181
 3810SOL    HW2 7001   0.246   0.068   8.125
 3811SOL     OW 7002   1.603   0.351   7.820
 3811SOL    HW1 7003   1.680   0.295   7.852
 3811SOL    HW2 7004   1.607   0.441   7.863
 3812SOL     OW 7005   1.059   0.713   8.423
 3812SOL    HW1 7006   1.054   0.741   8.519
 3812SOL    HW2 7007   1.062   0.614   8.417
 3813SOL     OW 7008   1.056   1.540   0.103
 3813SOL    HW1 7009   0.990   1.572   0.035
 3813SOL    HW2 7010   1.051   1.440   0.111
 3814SOL     OW 7011   1.531   0.226   7.574
 3814SOL    HW1 7012   1.456   0.165   7.601
 3814SOL    HW2 7013   1.559   0.281   7.653
 3815SOL     OW 7014   1.274   0.856   7.462
 3815SOL    HW1 7015   1.320   0.768   7.458
 3815SOL    HW2 7016   1.280   0.901   7.373
 3816SOL     OW 7017   1.076   1.330   8.303
 3816SOL    HW1 7018   1.066   1.258   8.235
 3816SOL    HW2 7019   1.136   1.402   8.268
 3817SOL     OW 7020   0.274   0.815   8.417
 3817SOL    HW1 7021   0.372   0.835   8.409
 3817SOL    HW2 7022   0.262   0.726   8.461
 3818SOL     OW 7023   0.300   0.543   8.479
 3818SOL    HW1 7024   0.201   0.529   8.466
 3818SOL    HW2 7025   0.350   0.486   8.415
 3819SOL     OW 7026   1.190   0.369   0.118
 3819SOL    HW1 7027   1.142   0.421   0.188
 3819SOL    HW2 7028   1.280   0.409   0.101
 3820SOL     OW 7029   1.102   0.233   8.903
 3820SOL    HW1 7030   1.127   0.286   8.984
 3820SOL    HW2 7031   1.144   0.273   8.822
 3821SOL     OW 7032   8.989   1.329   7.619
 3821SOL    HW1 7033   8.938   1.299   7.538
 3821SOL    HW2 7034   8.985   1.258   7.690
 3822SOL     OW 7035   0.119   1.759   8.457
 3822SOL    HW1 7036   0.103   1.660   8.457
 3822SOL    HW2 7037   0.192   1.781   8.393
 3823SOL     OW 7038   0.535   1.580   8.342
 3823SOL    HW1 7039   0.604   1.642   8.378
 3823SOL    HW2 7040   0.574   1.526   8.267
 3824SOL     OW 7041   0.994   0.790   8.680
 3824SOL    HW1 7042   1.078   0.819   8.726
 3824SOL    HW2 7043   0.929   0.754   8.747
 3825SOL     OW 7044   0.814   0.576   7.809
 3825SOL    HW1 7045   0.833   0.505   7.741
 3825SOL    HW2 7046   0.736   0.631   7.779
 3826SOL     OW 7047   1.658   0.599   8.645
 3826SOL    HW1 7048   1.643   0.537   8.721
 3826SOL    HW2 7049   1.743   0.575   8.598
 3827SOL     OW 7050   0.671   0.456   8.657
 3827SOL    HW1 7051   0.643   0.362   8.635
 3827SOL    HW2 7052   0.600   0.520   8.629
 3828SOL     OW 7053   0.912   1.630   8.896
 3828SOL    HW1 7054   0.880   1.601   8.805
 3828SOL    HW2 7055   0.948   1.723   8.890
 3829SOL     OW 7056   0.460   0.507   7.648
 3829SOL    HW1 7057   0.522   0.582   7.670
 3829SOL    HW2 7058   0.369   0.544   7.626
 3830SOL     OW 7059   0.134   1.108   8.954
 3830SOL    HW1 7060   0.035   1.108   8.968
 3830SOL    HW2 7061   0.156   1.063   8.868
 3831SOL     OW 7062   1.296   1.046   8.662
 3831SOL    HW1 7063   1.331   0.975   8.600
 3831SOL    HW2 7064   1.228   1.102   8.614
 3832SOL     OW 7065   1.302   0.871   7.746
 3832SOL    HW1 7066   1.222   0.835   7.794
 3832SOL    HW2 7067   1.293   0.855   7.648
 3833SOL     OW 7068   1.797   1.723   8.578
 3833SOL    HW1 7069   1.858   1.743   8.501
 3833SOL    HW2 7070   1.764   1.629   8.571
 3834SOL     OW 7071   1.273   1.723   8.549
 3834SOL    HW1 7072   1.367   1.745   8.523
 3834SOL    HW2 7073   1.264   1.623   8.559
 3835SOL     OW 7074   0.088   1.192   8.538
 3835SOL    HW1 7075   0.037   1.226   8.617
 3835SOL    HW2 7076   0.023   1.172   8.464
 3836SOL     OW 7077   1.753   0.156   8.000
 3836SOL    HW1 7078   1.805   0.112   7.927
 3836SOL    HW2 7079   1.700   0.087   8.049
 3837SOL     OW 7080   1.390   1.589   7.935
 3837SOL    HW1 7081   1.445   1.620   7.857
 3837SOL    HW2 7082   1.325   1.661   7.959
 3838SOL     OW 7083   1.275   0.946   8.162
 3838SOL    HW1 7084   1.342   0.872   8.160
 3838SOL    HW2 7085   1.304   1.018   8.099
 3839SOL     OW 7086   0.673   1.614   7.598
 3839SOL    HW1 7087   0.679   1.638   7.501
 3839SOL    HW2 7088   0.613   1.534   7.609
 3840SOL     OW 7089   1.609   1.737   8.796
 3840SOL    HW1 7090   1.685   1.741   8.730
 3840SOL    HW2 7091   1.586   1.829   8.825
 3841SOL     OW 7092   1.831   0.156   8.402
 3841SOL    HW1 7093   1.819   0.059   8.421
 3841SOL    HW2 7094   1.745   0.196   8.372
 3842SOL     OW 7095   0.287   0.344   8.183
 3842SOL    HW1 7096   0.202   0.390   8.158
 3842SOL    HW2 7097   0.276   0.299   8.272
 3843SOL     OW 7098   1.200   1.581   7.463
 3843SOL    HW1 7099   1.198   1.491   7.508
 3843SOL    HW2 7100   1.128   1.584   7.393
 3844SOL     OW 7101   0.841   1.039   8.849
 3844SOL    HW1 7102   0.901   1.039   8.769
 3844SOL    HW2 7103   0.830   1.132   8.883
 3845SOL     OW 7104   0.944   0.900   7.752
 3845SOL    HW1 7105   0.984   0.939   7.669
 3845SOL    HW2 7106   0.980   0.807   7.765
 3846SOL     OW 7107   1.475   1.657   7.481
 3846SOL    HW1 7108   1.384   1.621   7.461
 3846SOL    HW2 7109   1.528   1.663   7.397
 3847SOL     OW 7110   0.360   1.252   8.918
 3847SOL    HW1 7111   0.333   1.320   8.850
 3847SOL    HW2 7112   0.280   1.200   8.947
 3848SOL     OW 7113   1.615   1.296   8.707
 3848SOL    HW1 7114   1.699   1.281   8.758
 3848SOL    HW2 7115   1.565   1.373   8.746
 3849SOL     OW 7116   1.022   1.098   8.148
 3849SOL    HW1 7117   0.965   1.030   8.194
 3849SOL    HW2 7118   1.104   1.054   8.111
 3850SOL     OW 7119   1.024   0.241   8.408
 3850SOL    HW1 7120   0.990   0.187   8.331
 3850SOL    HW2 7121   1.030   0.183   8.489
 3851SOL     OW 7122   0.548   1.482   7.906
 3851SOL    HW1 7123   0.619   1.425   7.864
 3851SOL    HW2 7124   0.492   1.524   7.835
 3852SOL     OW 7125   1.743   0.381   8.815
 3852SOL    HW1 7126   1.807   0.457   8.809
 3852SOL    HW2 7127   1.778   0.303   8.763
 3853SOL     OW 7128   0.274   1.330   7.787
 3853SOL    HW1 7129   0.182   1.325   7.748
 3853SOL    HW2 7130   0.271   1.387   7.870
 3854SOL     OW 7131   0.052   0.325   7.465
 3854SOL    HW1 7132   8.969   0.298   7.416
 3854SOL    HW2 7133   0.096   0.401   7.418
 3855SOL     OW 7134   1.445   0.890   8.830
 3855SOL    HW1 7135   1.389   0.954   8.777
 3855SOL    HW2 7136   1.538   0.890   8.795
 3856SOL     OW 7137   8.998   0.162   7.737
 3856SOL    HW1 7138   0.005   0.258   7.708
 3856SOL    HW2 7139   0.088   0.128   7.762
 3857SOL     OW 7140   1.213   1.324   7.605
 3857SOL    HW1 7141   1.126   1.276   7.617
 3857SOL    HW2 7142   1.248   1.352   7.695
 3858SOL     OW 7143   0.646   0.823   8.906
 3858SOL    HW1 7144   0.701   0.906   8.900
 3858SOL    HW2 7145   0.706   0.743   8.902
 3859SOL     OW 7146   1.525   1.804   8.485
 3859SOL    HW1 7147   1.534   1.883   8.424
 3859SOL    HW2 7148   1.614   1.783   8.525
 3860SOL     OW 7149   0.418   1.755   8.941
 3860SOL    HW1 7150   0.320   1.769   8.933
 3860SOL    HW2 7151   0.439   1.719   0.032
 3861SOL     OW 7152   1.701   0.867   8.710
 3861SOL    HW1 7153   1.686   0.772   8.685
 3861SOL    HW2 7154   1.671   0.927   8.636
 3862SOL     OW 7155   1.209   0.295   7.949
 3862SOL    HW1 7156   1.284   0.229   7.949
 3862SOL    HW2 7157   1.237   0.376   8.002
 3863SOL     OW 7158   0.620   0.775   8.124
 3863SOL    HW1 7159   0.650   0.869   8.111
 3863SOL    HW2 7160   0.553   0.751   8.053
 3864SOL     OW 7161   1.782   0.331   0.080
 3864SOL    HW1 7162   1.766   0.347   8.982
 3864SOL    HW2 7163   1.698   0.299   0.123
 3865SOL     OW 7164   1.774   0.940   8.960
 3865SOL    HW1 7165   1.777   1.040   8.965
 3865SOL    HW2 7166   1.765   0.912   8.865
 3866SOL     OW 7167   0.825   1.385   7.485
 3866SOL    HW1 7168   0.807   1.436   7.570
 3866SOL    HW2 7169   0.874   1.444   7.421
 3867SOL     OW 7170   0.695   1.767   8.443
 3867SOL    HW1 7171   0.661   1.855   8.407
 3867SOL    HW2 7172   0.793   1.760   8.424
 3868SOL     OW 7173   0.881   0.911   8.326
 3868SOL    HW1 7174   0.973   0.890   8.360
 3868SOL    HW2 7175   0.844   0.989   8.377
 3869SOL     OW 7176   1.045   0.996   7.520
 3869SOL    HW1 7177   1.031   1.055   7.441
 3869SOL    HW2 7178   1.132   0.948   7.511
 3870SOL     OW 7179   1.794   1.588   8.287
 3870SOL    HW1 7180   1.711   1.578   8.232
 3870SOL    HW2 7181   1.785   1.537   8.372
 3871SOL     OW 7182   0.105   1.200   8.120
 3871SOL    HW1 7183   0.170   1.174   8.191
 3871SOL    HW2 7184   0.145   1.272   8.063
 3872SOL     OW 7185   1.834   0.169   8.678
 3872SOL    HW1 7186   1.795   0.078   8.668
 3872SOL    HW2 7187   1.858   0.206   8.588
 3873SOL     OW 7188   0.463   0.469   7.995
 3873SOL    HW1 7189   0.503   0.389   7.949
 3873SOL    HW2 7190   0.405   0.437   8.070
 3874SOL     OW 7191   1.700   1.484   8.530
 3874SOL    HW1 7192   1.614   1.481   8.478
 3874SOL    HW2 7193   1.699   1.414   8.601
 3875SOL     OW 7194   0.358   0.573   8.740
 3875SOL    HW1 7195   0.380   0.494   8.795
 3875SOL    HW2 7196   0.337   0.544   8.646
 3876SOL     OW 7197   0.842   1.598   8.128
 3876SOL    HW1 7198   0.841   1.674   8.062
 3876SOL    HW2 7199   0.755   1.549   8.122
 3877SOL     OW 7200   1.411   0.244   8.571
 3877SOL    HW1 7201   1.373   0.153   8.588
 3877SOL    HW2 7202   1.375   0.309   8.638
 3878SOL     OW 7203   1.045   0.017   8.588
 3878SOL    HW1 7204   0.967   8.974   8.541
 3878SOL    HW2 7205   1.124   8.957   8.581
 3879SOL     OW 7206   0.750   1.328   7.813
 3879SOL    HW1 7207   0.732   1.229   7.814
 3879SOL    HW2 7208   0.843   1.345   7.845
 3880SOL     OW 7209   0.603   1.570   8.749
 3880SOL    HW1 7210   0.589   1.669   8.748
 3880SOL    HW2 7211   0.688   1.548   8.701
 3881SOL     OW 7212   1.355   0.014   7.620
 3881SOL    HW1 7213   1.446   8.974   7.612
 3881SOL    HW2 7214   1.286   8.944   7.598
 3882SOL     OW 7215   1.290   0.498   8.110
 3882SOL    HW1 7216   1.249   0.589   8.102
 3882SOL    HW2 7217   1.272   0.461   8.201
 3883SOL     OW 7218   1.573   0.225   8.350
 3883SOL    HW1 7219   1.523   0.245   8.434
 3883SOL    HW2 7220   1.566   0.304   8.288
 3884SOL     OW 7221   0.057   1.063   7.749
 3884SOL    HW1 7222   0.142   1.014   7.731
 3884SOL    HW2 7223   8.981   0.999   7.754
 3885SOL     OW 7224   0.878   1.650   7.793
 3885SOL    HW1 7225   0.800   1.641   7.732
 3885SOL    HW2 7226   0.873   1.738   7.841
 3886SOL     OW 7227   0.244   2.440   0.124
 3886SOL    HW1 7228   0.191   2.525   0.126
 3886SOL    HW2 7229   0.189   2.367   0.083
 3887SOL     OW 7230   0.191   2.159   1.020
 3887SOL    HW1 7231   0.228   2.123   1.105
 3887SOL    HW2 7232   0.114   2.102   0.991
 3888SOL     OW 7233   0.044   2.285   0.654
 3888SOL    HW1 7234   8.956   2.325   0.679
 3888SOL    HW2 7235   0.030   2.196   0.610
 3889SOL     OW 7236   0.614   3.140   1.196
 3889SOL    HW1 7237   0.532   3.117   1.143
 3889SOL    HW2 7238   0.622   3.240   1.203
 3890SOL     OW 7239   1.532   3.395   0.710
 3890SOL    HW1 7240   1.496   3.353   0.793
 3890SOL    HW2 7241   1.464   3.388   0.637
 3891SOL     OW 7242   1.155   2.565   0.695
 3891SOL    HW1 7243   1.198   2.654   0.706
 3891SOL    HW2 7244   1.089   2.550   0.769
 3892SOL     OW 7245   1.801   2.476   0.202
 3892SOL    HW1 7246   1.723   2.508   0.149
 3892SOL    HW2 7247   1.823   2.543   0.272
 3893SOL     OW 7248   0.764   2.980   1.015
 3893SOL    HW1 7249   0.715   3.017   1.094
 3893SOL    HW2 7250   0.804   3.054   0.963
 3894SOL     OW 7251   0.878   2.597   1.811
 3894SOL    HW1 7252   0.889   2.662   1.886
 3894SOL    HW2 7253   0.892   2.645   1.724
 3895SOL     OW 7254   0.665   2.875   0.666
 3895SOL    HW1 7255   0.740   2.848   0.726
 3895SOL    HW2 7256   0.610   2.946   0.711
 3896SOL     OW 7257   0.391   3.190   1.020
 3896SOL    HW1 7258   0.295   3.179   1.044
 3896SOL    HW2 7259   0.407   3.284   0.989
 3897SOL     OW 7260   1.465   3.357   1.354
 3897SOL    HW1 7261   1.517   3.442   1.364
 3897SOL    HW2 7262   1.403   3.348   1.432
 3898SOL     OW 7263   0.403   2.294   1.513
 3898SOL    HW1 7264   0.497   2.260   1.505
 3898SOL    HW2 7265   0.339   2.217   1.515
 3899SOL     OW 7266   1.601   2.311   0.747
 3899SOL    HW1 7267   1.519   2.329   0.693
 3899SOL    HW2 7268   1.650   2.397   0.763
 3900SOL     OW 7269   0.246   3.590   0.467
 3900SOL    HW1 7270   0.270   3.648   0.544
 3900SOL    HW2 7271   0.266   3.638   0.381
 3901SOL     OW 7272   1.151   3.181   1.700
 3901SOL    HW1 7273   1.211   3.193   1.779
 3901SOL    HW2 7274   1.132   3.083   1.688
 3902SOL     OW 7275   0.240   3.324   0.511
 3902SOL    HW1 7276   0.272   3.417   0.494
 3902SOL    HW2 7277   0.163   3.327   0.575
 3903SOL     OW 7278   0.238   2.953   0.861
 3903SOL    HW1 7279   0.273   2.873   0.908
 3903SOL    HW2 7280   0.200   3.017   0.927
 3904SOL     OW 7281   0.649   3.687   1.363
 3904SOL    HW1 7282   0.569   3.651   1.411
 3904SOL    HW2 7283   0.687   3.764   1.415
 3905SOL     OW 7284   0.596   2.867   0.170
 3905SOL    HW1 7285   0.619   2.926   0.093
 3905SOL    HW2 7286   0.634   2.904   0.254
 3906SOL     OW 7287   1.615   1.996   1.469
 3906SOL    HW1 7288   1.632   2.066   1.399
 3906SOL    HW2 7289   1.594   2.041   1.556
 3907SOL     OW 7290   0.144   2.545   0.581
 3907SOL    HW1 7291   0.135   2.446   0.590
 3907SOL    HW2 7292   0.109   2.590   0.663
 3908SOL     OW 7293   1.826   3.634   0.324
 3908SOL    HW1 7294   1.894   3.609   0.393
 3908SOL    HW2 7295   1.839   3.730   0.299
 3909SOL     OW 7296   0.056   3.470   0.140
 3909SOL    HW1 7297   0.020   3.384   0.104
 3909SOL    HW2 7298   0.088   3.456   0.234
 3910SOL     OW 7299   1.684   2.803   0.673
 3910SOL    HW1 7300   1.759   2.745   0.642
 3910SOL    HW2 7301   1.650   2.858   0.596
 3911SOL     OW 7302   1.652   2.967   0.457
 3911SOL    HW1 7303   1.736   2.917   0.434
 3911SOL    HW2 7304   1.675   3.051   0.506
 3912SOL     OW 7305   0.145   2.626   1.589
 3912SOL    HW1 7306   0.243   2.608   1.580
 3912SOL    HW2 7307   0.130   2.705   1.648
 3913SOL     OW 7308   0.591   3.299   0.692
 3913SOL    HW1 7309   0.554   3.207   0.708
 3913SOL    HW2 7310   0.567   3.329   0.600
 3914SOL     OW 7311   1.289   3.098   1.411
 3914SOL    HW1 7312   1.307   3.033   1.337
 3914SOL    HW2 7313   1.361   3.092   1.479
 3915SOL     OW 7314   0.810   1.884   0.529
 3915SOL    HW1 7315   0.842   1.976   0.506
 3915SOL    HW2 7316   0.710   1.883   0.529
 3916SOL     OW 7317   0.203   2.798   1.272
 3916SOL    HW1 7318   0.300   2.786   1.253
 3916SOL    HW2 7319   0.149   2.762   1.195
 3917SOL     OW 7320   1.511   2.890   0.236
 3917SOL    HW1 7321   1.439   2.836   0.281
 3917SOL    HW2 7322   1.576   2.922   0.305
 3918SOL     OW 7323   1.153   3.660   1.611
 3918SOL    HW1 7324   1.199   3.736   1.566
 3918SOL    HW2 7325   1.198   3.574   1.586
 3919SOL     OW 7326   0.318   2.105   1.876
 3919SOL    HW1 7327   0.363   2.185   1.915
 3919SOL    HW2 7328   0.220   2.124   1.865
 3920SOL     OW 7329   1.454   3.280   0.948
 3920SOL    HW1 7330   1.385   3.294   1.019
 3920SOL    HW2 7331   1.459   3.183   0.924
 3921SOL     OW 7332   1.684   3.612   0.586
 3921SOL    HW1 7333   1.675   3.561   0.500
 3921SOL    HW2 7334   1.624   3.571   0.655
 3922SOL     OW 7335   0.627   2.564   0.253
 3922SOL    HW1 7336   0.640   2.651   0.205
 3922SOL    HW2 7337   0.555   2.575   0.321
 3923SOL     OW 7338   1.242   2.216   0.933
 3923SOL    HW1 7339   1.149   2.181   0.941
 3923SOL    HW2 7340   1.301   2.168   0.999
 3924SOL     OW 7341   1.600   3.493   0.321
 3924SOL    HW1 7342   1.681   3.551   0.320
 3924SOL    HW2 7343   1.590   3.447   0.233
 3925SOL     OW 7344   0.794   2.419   1.401
 3925SOL    HW1 7345   0.771   2.398   1.496
 3925SOL    HW2 7346   0.734   2.369   1.340
 3926SOL     OW 7347   1.400   2.349   1.697
 3926SOL    HW1 7348   1.411   2.392   1.787
 3926SOL    HW2 7349   1.451   2.263   1.695
 3927SOL     OW 7350   0.943   2.734   1.588
 3927SOL    HW1 7351   0.994   2.658   1.549
 3927SOL    HW2 7352   0.909   2.793   1.515
 3928SOL     OW 7353   0.989   2.280   1.247
 3928SOL    HW1 7354   0.930   2.343   1.299
 3928SOL    HW2 7355   0.932   2.222   1.189
 3929SOL     OW 7356   1.058   2.637   0.444
 3929SOL    HW1 7357   1.097   2.622   0.535
 3929SOL    HW2 7358   0.971   2.588   0.437
 3930SOL     OW 7359   0.083   2.704   0.790
 3930SOL    HW1 7360   0.172   2.699   0.836
 3930SOL    HW2 7361   0.013   2.730   0.856
 3931SOL     OW 7362   0.033   3.661   1.680
 3931SOL    HW1 7363   0.127   3.626   1.686
 3931SOL    HW2 7364   0.020   3.707   1.593
 3932SOL     OW 7365   0.902   2.185   0.222
 3932SOL    HW1 7366   0.939   2.258   0.166
 3932SOL    HW2 7367   0.911   2.098   0.174
 3933SOL     OW 7368   1.703   2.415   1.790
 3933SOL    HW1 7369   1.657   2.486   1.738
 3933SOL    HW2 7370   1.752   2.354   1.728
 3934SOL     OW 7371   1.389   2.990   0.531
 3934SOL    HW1 7372   1.482   2.989   0.492
 3934SOL    HW2 7373   1.339   3.068   0.495
 3935SOL     OW 7374   0.557   2.003   0.914
 3935SOL    HW1 7375   0.557   2.021   1.012
 3935SOL    HW2 7376   0.575   2.088   0.864
 3936SOL     OW 7377   0.999   3.299   0.489
 3936SOL    HW1 7378   0.963   3.375   0.435
 3936SOL    HW2 7379   0.972   3.310   0.585
 3937SOL     OW 7380   0.381   3.673   0.877
 3937SOL    HW1 7381   0.424   3.583   0.888
 3937SOL    HW2 7382   0.449   3.745   0.887
 3938SOL     OW 7383   1.809   2.953   0.894
 3938SOL    HW1 7384   1.757   2.917   0.816
 3938SOL    HW2 7385   1.757   2.940   0.978
 3939SOL     OW 7386   1.247   3.403   1.526
 3939SOL    HW1 7387   1.226   3.316   1.569
 3939SOL    HW2 7388   1.193   3.413   1.442
 3940SOL     OW 7389   0.332   2.801   0.222
 3940SOL    HW1 7390   0.420   2.842   0.199
 3940SOL    HW2 7391   0.305   2.738   0.150
 3941SOL     OW 7392   1.481   2.606   0.709
 3941SOL    HW1 7393   1.468   2.562   0.797
 3941SOL    HW2 7394   1.559   2.668   0.714
 3942SOL     OW 7395   0.444   3.019   1.736
 3942SOL    HW1 7396   0.403   3.049   1.650
 3942SOL    HW2 7397   0.387   2.947   1.776
 3943SOL     OW 7398   1.110   3.636   0.222
 3943SOL    HW1 7399   1.052   3.577   0.279
 3943SOL    HW2 7400   1.159   3.580   0.156
 3944SOL     OW 7401   0.192   2.113   1.506
 3944SOL    HW1 7402   0.109   2.166   1.523
 3944SOL    HW2 7403   0.175   2.017   1.532
 3945SOL     OW 7404   1.664   3.195   0.013
 3945SOL    HW1 7405   1.636   3.289   0.029
 3945SOL    HW2 7406   1.586   3.134   0.026
 3946SOL     OW 7407   0.529   3.625   0.281
 3946SOL    HW1 7408   0.546   3.618   0.379
 3946SOL    HW2 7409   0.581   3.555   0.233
 3947SOL     OW 7410   1.439   1.929   0.431
 3947SOL    HW1 7411   1.423   1.907   0.335
 3947SOL    HW2 7412   1.528   1.975   0.440
 3948SOL     OW 7413   0.276   3.668   1.237
 3948SOL    HW1 7414   0.315   3.635   1.323
 3948SOL    HW2 7415   0.273   3.594   1.170
 3949SOL     OW 7416   0.954   3.567   0.882
 3949SOL    HW1 7417   1.038   3.529   0.921
 3949SOL    HW2 7418   0.916   3.504   0.815
 3950SOL     OW 7419   0.433   2.552   0.447
 3950SOL    HW1 7420   0.438   2.454   0.461
 3950SOL    HW2 7421   0.342   2.585   0.474
 3951SOL     OW 7422   1.519   2.099   1.728
 3951SOL    HW1 7423   1.510   2.102   1.828
 3951SOL    HW2 7424   1.459   2.027   1.692
 3952SOL     OW 7425   0.643   1.975   0.121
 3952SOL    HW1 7426   0.740   1.954   0.109
 3952SOL    HW2 7427   0.596   1.893   0.156
 3953SOL     OW 7428   0.758   2.143   1.753
 3953SOL    HW1 7429   0.839   2.085   1.757
 3953SOL    HW2 7430   0.692   2.114   1.823
 3954SOL     OW 7431   0.889   3.393   1.180
 3954SOL    HW1 7432   0.883   3.367   1.084
 3954SOL    HW2 7433   0.948   3.328   1.229
 3955SOL     OW 7434   1.336   2.470   1.459
 3955SOL    HW1 7435   1.374   2.433   1.544
 3955SOL    HW2 7436   1.391   2.548   1.430
 3956SOL     OW 7437   0.823   3.250   0.921
 3956SOL    HW1 7438   0.907   3.250   0.867
 3956SOL    HW2 7439   0.745   3.269   0.861
 3957SOL     OW 7440   0.955   2.337   0.881
 3957SOL    HW1 7441   0.913   2.331   0.791
 3957SOL    HW2 7442   0.971   2.244   0.916
 3958SOL     OW 7443   0.544   1.887   0.495
 3958SOL    HW1 7444   0.463   1.890   0.552
 3958SOL    HW2 7445   0.558   1.976   0.451
 3959SOL     OW 7446   1.425   3.074   0.054
 3959SOL    HW1 7447   1.450   2.999   0.115
 3959SOL    HW2 7448   1.335   3.110   0.081
 3960SOL     OW 7449   0.286   1.887   0.233
 3960SOL    HW1 7450   0.305   1.985   0.235
 3960SOL    HW2 7451   0.372   1.837   0.223
 3961SOL     OW 7452   0.940   2.116   0.485
 3961SOL    HW1 7453   0.920   2.144   0.391
 3961SOL    HW2 7454   1.039   2.118   0.501
 3962SOL     OW 7455   1.072   2.521   1.463
 3962SOL    HW1 7456   1.027   2.432   1.474
 3962SOL    HW2 7457   1.171   2.508   1.463
 3963SOL     OW 7458   1.233   3.453   0.773
 3963SOL    HW1 7459   1.245   3.532   0.714
 3963SOL    HW2 7460   1.297   3.458   0.850
 3964SOL     OW 7461   0.470   3.056   0.725
 3964SOL    HW1 7462   0.404   3.046   0.799
 3964SOL    HW2 7463   0.428   3.027   0.639
 3965SOL     OW 7464   1.280   3.678   0.589
 3965SOL    HW1 7465   1.341   3.725   0.525
 3965SOL    HW2 7466   1.216   3.744   0.628
 3966SOL     OW 7467   1.012   2.431   0.089
 3966SOL    HW1 7468   1.073   2.477   0.025
 3966SOL    HW2 7469   1.059   2.417   0.176
 3967SOL     OW 7470   0.106   2.478   1.353
 3967SOL    HW1 7471   0.199   2.465   1.320
 3967SOL    HW2 7472   0.106   2.541   1.431
 3968SOL     OW 7473   0.555   2.030   1.182
 3968SOL    HW1 7474   0.607   1.973   1.244
 3968SOL    HW2 7475   0.462   2.041   1.216
 3969SOL     OW 7476   0.824   2.310   0.649
 3969SOL    HW1 7477   0.818   2.389   0.587
 3969SOL    HW2 7478   0.856   2.231   0.597
 3970SOL     OW 7479   1.022   1.914   0.707
 3970SOL    HW1 7480   0.955   1.929   0.634
 3970SOL    HW2 7481   0.993   1.838   0.764
 3971SOL     OW 7482   1.492   3.008   0.858
 3971SOL    HW1 7483   1.421   2.942   0.831
 3971SOL    HW2 7484   1.536   3.044   0.776
 3972SOL     OW 7485   1.502   2.490   0.971
 3972SOL    HW1 7486   1.448   2.406   0.965
 3972SOL    HW2 7487   1.564   2.484   1.049
 3973SOL     OW 7488   0.477   3.256   0.137
 3973SOL    HW1 7489   0.417   3.213   0.205
 3973SOL    HW2 7490   0.447   3.230   0.045
 3974SOL     OW 7491   1.664   3.168   0.644
 3974SOL    HW1 7492   1.763   3.167   0.658
 3974SOL    HW2 7493   1.628   3.259   0.664
 3975SOL     OW 7494   1.353   2.438   0.099
 3975SOL    HW1 7495   1.345   2.442   0.199
 3975SOL    HW2 7496   1.450   2.442   0.074
 3976SOL     OW 7497   0.584   2.117   0.358
 3976SOL    HW1 7498   0.621   2.065   0.281
 3976SOL    HW2 7499   0.568   2.212   0.330
 3977SOL     OW 7500   1.769   3.082   1.634
 3977SOL    HW1 7501   1.852   3.031   1.655
 3977SOL    HW2 7502   1.788   3.180   1.636
 3978SOL     OW 7503   1.025   3.189   1.330
 3978SOL    HW1 7504   0.945   3.173   1.388
 3978SOL    HW2 7505   1.107   3.156   1.377
 3979SOL     OW 7506   1.630   3.503   1.646
 3979SOL    HW1 7507   1.616   3.532   1.551
 3979SOL    HW2 7508   1.707   3.440   1.651
 3980SOL     OW 7509   1.134   3.077   1.092
 3980SOL    HW1 7510   1.066   3.103   1.160
 3980SOL    HW2 7511   1.108   3.113   1.003
 3981SOL     OW 7512   1.623   2.940   1.098
 3981SOL    HW1 7513   1.608   3.005   1.172
 3981SOL    HW2 7514   1.554   2.953   1.027
 3982SOL     OW 7515   0.957   1.992   1.375
 3982SOL    HW1 7516   0.994   1.964   1.286
 3982SOL    HW2 7517   1.032   2.021   1.434
 3983SOL     OW 7518   0.996   2.945   1.776
 3983SOL    HW1 7519   0.935   3.024   1.781
 3983SOL    HW2 7520   0.970   2.888   1.698
 3984SOL     OW 7521   0.695   2.954   0.414
 3984SOL    HW1 7522   0.687   2.937   0.512
 3984SOL    HW2 7523   0.768   2.898   0.376
 3985SOL     OW 7524   0.469   2.697   1.255
 3985SOL    HW1 7525   0.532   2.702   1.333
 3985SOL    HW2 7526   0.427   2.607   1.251
 3986SOL     OW 7527   1.254   2.234   1.320
 3986SOL    HW1 7528   1.285   2.318   1.364
 3986SOL    HW2 7529   1.160   2.246   1.288
 3987SOL     OW 7530   0.057   3.418   1.365
 3987SOL    HW1 7531   0.060   3.472   1.281
 3987SOL    HW2 7532   0.134   3.444   1.424
 3988SOL     OW 7533   0.354   2.958   0.476
 3988SOL    HW1 7534   0.326   3.032   0.416
 3988SOL    HW2 7535   0.418   2.898   0.429
 3989SOL     OW 7536   0.522   2.409   0.818
 3989SOL    HW1 7537   0.541   2.482   0.752
 3989SOL    HW2 7538   0.598   2.401   0.882
 3990SOL     OW 7539   1.248   3.213   0.448
 3990SOL    HW1 7540   1.302   3.296   0.460
 3990SOL    HW2 7541   1.152   3.233   0.467
 3991SOL     OW 7542   1.281   3.314   1.149
 3991SOL    HW1 7543   1.341   3.316   1.229
 3991SOL    HW2 7544   1.229   3.228   1.150
 3992SOL     OW 7545   1.640   2.482   0.495
 3992SOL    HW1 7546   1.573   2.534   0.546
 3992SOL    HW2 7547   1.714   2.543   0.465
 3993SOL     OW 7548   0.373   3.310   1.331
 3993SOL    HW1 7549   0.452   3.325   1.273
 3993SOL    HW2 7550   0.360   3.388   1.392
 3994SOL     OW 7551   0.418   2.561   1.609
 3994SOL    HW1 7552   0.492   2.614   1.568
 3994SOL    HW2 7553   0.431   2.464   1.587
 3995SOL     OW 7554   1.585   2.654   1.672
 3995SOL    HW1 7555   1.497   2.695   1.649
 3995SOL    HW2 7556   1.657   2.698   1.618
 3996SOL     OW 7557   0.974   1.980   1.738
 3996SOL    HW1 7558   1.045   2.051   1.740
 3996SOL    HW2 7559   1.012   1.896   1.700
 3997SOL     OW 7560   0.473   1.897   1.756
 3997SOL    HW1 7561   0.442   1.840   1.680
 3997SOL    HW2 7562   0.408   1.972   1.771
 3998SOL     OW 7563   0.608   2.731   1.030
 3998SOL    HW1 7564   0.651   2.820   1.017
 3998SOL    HW2 7565   0.564   2.728   1.120
 3999SOL     OW 7566   1.360   2.700   1.064
 3999SOL    HW1 7567   1.276   2.698   1.010
 3999SOL    HW2 7568   1.423   2.630   1.029
 4000SOL     OW 7569   1.148   2.387   0.335
 4000SOL    HW1 7570   1.181   2.329   0.409
 4000SOL    HW2 7571   1.127   2.478   0.370
 4001SOL     OW 7572   0.291   2.049   1.255
 4001SOL    HW1 7573   0.264   2.078   1.347
 4001SOL    HW2 7574   0.272   1.951   1.244
 4002SOL     OW 7575   0.020   3.146   1.299
 4002SOL    HW1 7576   0.032   3.076   1.371
 4002SOL    HW2 7577   0.034   3.237   1.339
 4003SOL     OW 7578   0.723   2.449   1.008
 4003SOL    HW1 7579   0.807   2.429   0.957
 4003SOL    HW2 7580   0.703   2.547   1.000
 4004SOL     OW 7581   1.774   2.779   1.857
 4004SOL    HW1 7582   1.706   2.719   1.816
 4004SOL    HW2 7583   1.729   2.849   1.912
 4005SOL     OW 7584   0.312   1.923   0.644
 4005SOL    HW1 7585   0.311   2.019   0.673
 4005SOL    HW2 7586   0.316   1.863   0.724
 4006SOL     OW 7587   1.593   2.227   0.390
 4006SOL    HW1 7588   1.657   2.168   0.439
 4006SOL    HW2 7589   1.600   2.320   0.426
 4007SOL     OW 7590   1.041   2.590   0.988
 4007SOL    HW1 7591   1.038   2.616   1.085
 4007SOL    HW2 7592   1.041   2.490   0.981
 4008SOL     OW 7593   0.965   3.387   1.709
 4008SOL    HW1 7594   0.937   3.431   1.623
 4008SOL    HW2 7595   1.034   3.317   1.690
 4009SOL     OW 7596   1.857   3.343   1.618
 4009SOL    HW1 7597   1.876   3.369   1.523
 4009SOL    HW2 7598   1.934   3.369   1.676
 4010SOL     OW 7599   0.385   2.743   1.812
 4010SOL    HW1 7600   0.462   2.753   1.876
 4010SOL    HW2 7601   0.404   2.666   1.751
 4011SOL     OW 7602   1.474   2.126   0.148
 4011SOL    HW1 7603   1.416   2.047   0.171
 4011SOL    HW2 7604   1.514   2.163   0.232
 4012SOL     OW 7605   1.260   2.678   0.014
 4012SOL    HW1 7606   1.289   2.587   0.042
 4012SOL    HW2 7607   1.328   2.718   8.953
 4013SOL     OW 7608   1.082   3.218   0.827
 4013SOL    HW1 7609   1.094   3.134   0.775
 4013SOL    HW2 7610   1.139   3.290   0.788
 4014SOL     OW 7611   0.315   2.696   0.975
 4014SOL    HW1 7612   0.412   2.716   0.989
 4014SOL    HW2 7613   0.298   2.599   0.992
 4015SOL     OW 7614   0.305   2.414   0.984
 4015SOL    HW1 7615   0.268   2.322   0.996
 4015SOL    HW2 7616   0.380   2.411   0.918
 4016SOL     OW 7617   1.149   2.226   1.703
 4016SOL    HW1 7618   1.085   2.273   1.764
 4016SOL    HW2 7619   1.238   2.273   1.705
 4017SOL     OW 7620   1.213   2.047   1.514
 4017SOL    HW1 7621   1.187   2.108   1.589
 4017SOL    HW2 7622   1.236   2.101   1.433
 4018SOL     OW 7623   0.018   3.174   0.187
 4018SOL    HW1 7624   8.980   3.102   0.129
 4018SOL    HW2 7625   8.952   3.196   0.259
 4019SOL     OW 7626   0.114   3.681   0.926
 4019SOL    HW1 7627   0.091   3.592   0.964
 4019SOL    HW2 7628   0.212   3.687   0.911
 4020SOL     OW 7629   0.516   3.438   0.915
 4020SOL    HW1 7630   0.587   3.509   0.925
 4020SOL    HW2 7631   0.537   3.383   0.835
 4021SOL     OW 7632   0.980   2.656   1.248
 4021SOL    HW1 7633   1.030   2.615   1.325
 4021SOL    HW2 7634   0.887   2.619   1.244
 4022SOL     OW 7635   8.989   2.444   1.095
 4022SOL    HW1 7636   0.069   2.411   1.046
 4022SOL    HW2 7637   0.012   2.458   1.191
 4023SOL     OW 7638   0.134   2.388   1.716
 4023SOL    HW1 7639   0.210   2.345   1.667
 4023SOL    HW2 7640   0.118   2.480   1.679
 4024SOL     OW 7641   1.343   2.804   1.636
 4024SOL    HW1 7642   1.384   2.895   1.640
 4024SOL    HW2 7643   1.349   2.770   1.542
 4025SOL     OW 7644   0.843   2.468   0.413
 4025SOL    HW1 7645   0.884   2.392   0.364
 4025SOL    HW2 7646   0.766   2.505   0.361
 4026SOL     OW 7647   1.654   2.450   1.212
 4026SOL    HW1 7648   1.650   2.397   1.296
 4026SOL    HW2 7649   1.732   2.419   1.157
 4027SOL     OW 7650   0.193   3.437   1.764
 4027SOL    HW1 7651   0.102   3.443   1.722
 4027SOL    HW2 7652   0.215   3.341   1.781
 4028SOL     OW 7653   0.655   2.287   1.219
 4028SOL    HW1 7654   0.625   2.194   1.195
 4028SOL    HW2 7655   0.670   2.340   1.136
 4029SOL     OW 7656   0.916   3.519   1.461
 4029SOL    HW1 7657   0.873   3.510   1.371
 4029SOL    HW2 7658   0.948   3.613   1.472
 4030SOL     OW 7659   0.479   2.332   0.222
 4030SOL    HW1 7660   0.547   2.404   0.234
 4030SOL    HW2 7661   0.395   2.370   0.182
 4031SOL     OW 7662   0.102   2.935   1.477
 4031SOL    HW1 7663   0.129   2.894   1.564
 4031SOL    HW2 7664   0.147   2.886   1.402
 4032SOL     OW 7665   1.318   2.917   1.208
 4032SOL    HW1 7666   1.342   2.834   1.157
 4032SOL    HW2 7667   1.251   2.970   1.156
 4033SOL     OW 7668   1.300   2.706   0.286
 4033SOL    HW1 7669   1.213   2.716   0.334
 4033SOL    HW2 7670   1.285   2.707   0.188
 4034SOL     OW 7671   1.782   3.605   1.174
 4034SOL    HW1 7672   1.855   3.635   1.113
 4034SOL    HW2 7673   1.756   3.511   1.150
 4035SOL     OW 7674   1.268   3.590   1.119
 4035SOL    HW1 7675   1.352   3.615   1.072
 4035SOL    HW2 7676   1.268   3.492   1.139
 4036SOL     OW 7677   0.103   3.106   1.049
 4036SOL    HW1 7678   0.072   3.115   1.144
 4036SOL    HW2 7679   0.030   3.068   0.993
 4037SOL     OW 7680   0.676   3.553   1.760
 4037SOL    HW1 7681   0.598   3.614   1.744
 4037SOL    HW2 7682   0.761   3.599   1.736
 4038SOL     OW 7683   0.916   1.931   0.103
 4038SOL    HW1 7684   0.940   1.925   0.006
 4038SOL    HW2 7685   0.984   1.882   0.158
 4039SOL     OW 7686   1.737   2.019   0.516
 4039SOL    HW1 7687   1.809   2.025   0.446
 4039SOL    HW2 7688   1.729   1.924   0.547
 4040SOL     OW 7689   1.381   3.449   0.470
 4040SOL    HW1 7690   1.458   3.478   0.413
 4040SOL    HW2 7691   1.336   3.529   0.509
 4041SOL     OW 7692   1.297   2.811   0.699
 4041SOL    HW1 7693   1.359   2.733   0.693
 4041SOL    HW2 7694   1.321   2.878   0.628
 4042SOL     OW 7695   0.758   3.141   1.431
 4042SOL    HW1 7696   0.722   3.210   1.493
 4042SOL    HW2 7697   0.700   3.137   1.349
 4043SOL     OW 7698   0.674   3.460   0.118
 4043SOL    HW1 7699   0.703   3.463   0.023
 4043SOL    HW2 7700   0.626   3.374   0.136
 4044SOL     OW 7701   1.605   3.582   1.384
 4044SOL    HW1 7702   1.674   3.590   1.311
 4044SOL    HW2 7703   1.573   3.674   1.408
 4045SOL     OW 7704   1.827   2.011   0.928
 4045SOL    HW1 7705   1.849   1.919   0.895
 4045SOL    HW2 7706   1.745   2.044   0.882
 4046SOL     OW 7707   0.280   2.177   0.747
 4046SOL    HW1 7708   0.198   2.225   0.715
 4046SOL    HW2 7709   0.277   2.170   0.847
 4047SOL     OW 7710   1.234   3.504   8.989
 4047SOL    HW1 7711   1.242   3.410   0.021
 4047SOL    HW2 7712   1.152   3.513   8.933
 4048SOL     OW 7713   0.855   2.883   1.387
 4048SOL    HW1 7714   0.921   2.867   1.313
 4048SOL    HW2 7715   0.826   2.979   1.385
 4049SOL     OW 7716   0.892   2.815   0.302
 4049SOL    HW1 7717   0.934   2.816   0.211
 4049SOL    HW2 7718   0.954   2.769   0.366
 4050SOL     OW 7719   1.551   3.455   0.036
 4050SOL    HW1 7720   1.465   3.491   0.069
 4050SOL    HW2 7721   1.593   3.521   8.973
 4051SOL     OW 7722   0.319   3.103   1.503
 4051SOL    HW1 7723   0.350   3.170   1.435
 4051SOL    HW2 7724   0.234   3.061   1.473
 4052SOL     OW 7725   1.594   3.132   1.282
 4052SOL    HW1 7726   1.689   3.142   1.310
 4052SOL    HW2 7727   1.541   3.212   1.313
 4053SOL     OW 7728   1.057   2.945   0.733
 4053SOL    HW1 7729   0.990   2.884   0.776
 4053SOL    HW2 7730   1.142   2.895   0.716
 4054SOL     OW 7731   0.997   2.070   0.944
 4054SOL    HW1 7732   1.002   2.024   0.855
 4054SOL    HW2 7733   1.022   2.006   1.016
 4055SOL     OW 7734   0.550   3.348   0.423
 4055SOL    HW1 7735   0.627   3.293   0.391
 4055SOL    HW2 7736   0.480   3.351   0.351
 4056SOL     OW 7737   1.757   2.241   1.401
 4056SOL    HW1 7738   1.819   2.317   1.383
 4056SOL    HW2 7739   1.767   2.172   1.329
 4057SOL     OW 7740   0.281   3.167   0.306
 4057SOL    HW1 7741   0.197   3.161   0.251
 4057SOL    HW2 7742   0.266   3.228   0.383
 4058SOL     OW 7743   0.149   2.852   1.747
 4058SOL    HW1 7744   0.084   2.872   1.819
 4058SOL    HW2 7745   0.232   2.811   1.787
 4059SOL     OW 7746   0.708   2.050   1.495
 4059SOL    HW1 7747   0.794   2.044   1.445
 4059SOL    HW2 7748   0.726   2.087   1.587
 4060SOL     OW 7749   0.100   2.245   0.022
 4060SOL    HW1 7750   0.070   2.149   0.016
 4060SOL    HW2 7751   0.054   2.298   8.951
 4061SOL     OW 7752   1.440   2.745   1.396
 4061SOL    HW1 7753   1.381   2.802   1.339
 4061SOL    HW2 7754   1.533   2.746   1.360
 4062SOL     OW 7755   0.041   1.994   0.118
 4062SOL    HW1 7756   0.007   2.068   0.175
 4062SOL    HW2 7757   0.121   1.953   0.161
 4063SOL     OW 7758   1.194   3.191   0.176
 4063SOL    HW1 7759   1.124   3.119   0.176
 4063SOL    HW2 7760   1.232   3.199   0.268
 4064SOL     OW 7761   0.645   2.669   1.467
 4064SOL    HW1 7762   0.702   2.751   1.463
 4064SOL    HW2 7763   0.702   2.588   1.473
 4065SOL     OW 7764   1.501   3.643   0.983
 4065SOL    HW1 7765   1.520   3.727   0.932
 4065SOL    HW2 7766   1.583   3.585   0.983
 4066SOL     OW 7767   0.740   2.400   1.670
 4066SOL    HW1 7768   0.778   2.468   1.734
 4066SOL    HW2 7769   0.747   2.309   1.710
 4067SOL     OW 7770   1.486   3.054   1.613
 4067SOL    HW1 7771   1.456   3.076   1.706
 4067SOL    HW2 7772   1.585   3.065   1.607
 4068SOL     OW 7773   1.678   2.726   1.273
 4068SOL    HW1 7774   1.673   2.633   1.237
 4068SOL    HW2 7775   1.661   2.791   1.198
 4069SOL     OW 7776   1.215   2.144   0.494
 4069SOL    HW1 7777   1.291   2.085   0.466
 4069SOL    HW2 7778   1.242   2.198   0.574
 4070SOL     OW 7779   0.587   2.619   0.665
 4070SOL    HW1 7780   0.614   2.715   0.668
 4070SOL    HW2 7781   0.553   2.597   0.573
 4071SOL     OW 7782   1.780   2.173   1.670
 4071SOL    HW1 7783   1.766   2.193   1.573
 4071SOL    HW2 7784   1.693   2.148   1.712
 4072SOL     OW 7785   1.757   2.798   1.524
 4072SOL    HW1 7786   1.773   2.897   1.532
 4072SOL    HW2 7787   1.742   2.774   1.428
 4073SOL     OW 7788   0.838   3.163   8.999
 4073SOL    HW1 7789   0.777   3.117   0.063
 4073SOL    HW2 7790   0.884   3.240   0.046
 4074SOL     OW 7791   0.695   3.642   0.877
 4074SOL    HW1 7792   0.672   3.739   0.876
 4074SOL    HW2 7793   0.794   3.631   0.884
 4075SOL     OW 7794   0.878   2.769   0.855
 4075SOL    HW1 7795   0.935   2.699   0.899
 4075SOL    HW2 7796   0.834   2.825   0.925
 4076SOL     OW 7797   1.022   2.826   0.060
 4076SOL    HW1 7798   0.975   2.852   8.976
 4076SOL    HW2 7799   1.108   2.778   0.038
 4077SOL     OW 7800   1.803   3.461   0.844
 4077SOL    HW1 7801   1.746   3.458   0.762
 4077SOL    HW2 7802   1.785   3.379   0.900
 4078SOL     OW 7803   0.210   3.171   1.822
 4078SOL    HW1 7804   0.170   3.139   1.736
 4078SOL    HW2 7805   0.151   3.146   1.898
 4079SOL     OW 7806   0.125   3.050   0.623
 4079SOL    HW1 7807   0.153   3.035   0.718
 4079SOL    HW2 7808   0.177   3.126   0.584
 4080SOL     OW 7809   0.607   3.316   1.614
 4080SOL    HW1 7810   0.532   3.334   1.551
 4080SOL    HW2 7811   0.642   3.402   1.651
 4081SOL     OW 7812   1.751   2.052   1.206
 4081SOL    HW1 7813   1.764   1.953   1.216
 4081SOL    HW2 7814   1.766   2.078   1.111
 4082SOL     OW 7815   0.412   2.289   0.512
 4082SOL    HW1 7816   0.486   2.227   0.486
 4082SOL    HW2 7817   0.378   2.264   0.603
 4083SOL     OW 7818   1.701   3.343   1.083
 4083SOL    HW1 7819   1.606   3.324   1.057
 4083SOL    HW2 7820   1.737   3.266   1.135
 4084SOL     OW 7821   0.365   2.446   1.265
 4084SOL    HW1 7822   0.399   2.389   1.340
 4084SOL    HW2 7823   0.377   2.398   1.179
 4085SOL     OW 7824   0.841   3.438   0.675
 4085SOL    HW1 7825   0.835   3.521   0.620
 4085SOL    HW2 7826   0.751   3.395   0.679
 4086SOL     OW 7827   1.409   2.095   1.119
 4086SOL    HW1 7828   1.436   2.005   1.154
 4086SOL    HW2 7829   1.356   2.142   1.190
 4087SOL     OW 7830   1.069   1.893   1.140
 4087SOL    HW1 7831   1.000   1.827   1.111
 4087SOL    HW2 7832   1.160   1.856   1.123
 4088SOL     OW 7833   0.765   3.201   0.339
 4088SOL    HW1 7834   0.736   3.110   0.368
 4088SOL    HW2 7835   0.859   3.216   0.368
 4089SOL     OW 7836   0.629   3.411   1.255
 4089SOL    HW1 7837   0.611   3.503   1.292
 4089SOL    HW2 7838   0.725   3.405   1.228
 4090SOL     OW 7839   1.353   1.879   0.176
 4090SOL    HW1 7840   1.384   1.820   0.102
 4090SOL    HW2 7841   1.257   1.857   0.197
 4091SOL     OW 7842   1.315   2.306   0.691
 4091SOL    HW1 7843   1.268   2.394   0.682
 4091SOL    HW2 7844   1.298   2.269   0.782
 4092SOL     OW 7845   1.563   2.079   0.885
 4092SOL    HW1 7846   1.514   2.106   0.968
 4092SOL    HW2 7847   1.577   2.160   0.827
 4093SOL     OW 7848   0.043   2.816   0.357
 4093SOL    HW1 7849   0.103   2.801   0.278
 4093SOL    HW2 7850   8.954   2.774   0.339
 4094SOL     OW 7851   0.893   3.515   0.370
 4094SOL    HW1 7852   0.827   3.497   0.298
 4094SOL    HW2 7853   0.862   3.591   0.426
 4095SOL     OW 7854   0.218   2.488   1.967
 4095SOL    HW1 7855   0.140   2.484   2.028
 4095SOL    HW2 7856   0.190   2.460   1.875
 4096SOL     OW 7857   0.185   2.191   2.863
 4096SOL    HW1 7858   0.222   2.143   2.942
 4096SOL    HW2 7859   0.100   2.146   2.834
 4097SOL     OW 7860   8.964   2.240   2.538
 4097SOL    HW1 7861   8.871   2.278   2.534
 4097SOL    HW2 7862   8.966   2.152   2.490
 4098SOL     OW 7863   0.595   3.132   3.099
 4098SOL    HW1 7864   0.508   3.083   3.098
 4098SOL    HW2 7865   0.578   3.230   3.088
 4099SOL     OW 7866   1.531   3.397   2.578
 4099SOL    HW1 7867   1.488   3.352   2.657
 4099SOL    HW2 7868   1.471   3.386   2.498
 4100SOL     OW 7869   1.113   2.545   2.537
 4100SOL    HW1 7870   1.141   2.622   2.595
 4100SOL    HW2 7871   1.051   2.486   2.589
 4101SOL     OW 7872   1.808   2.437   2.043
 4101SOL    HW1 7873   1.779   2.445   1.948
 4101SOL    HW2 7874   1.746   2.376   2.092
 4102SOL     OW 7875   0.769   3.019   2.909
 4102SOL    HW1 7876   0.714   3.059   2.982
 4102SOL    HW2 7877   0.807   3.093   2.852
 4103SOL     OW 7878   0.916   2.600   3.672
 4103SOL    HW1 7879   0.918   2.661   3.750
 4103SOL    HW2 7880   0.922   2.653   3.587
 4104SOL     OW 7881   0.700   2.918   2.510
 4104SOL    HW1 7882   0.763   2.903   2.586
 4104SOL    HW2 7883   0.620   2.969   2.541
 4105SOL     OW 7884   0.713   3.024   3.690
 4105SOL    HW1 7885   0.755   3.107   3.727
 4105SOL    HW2 7886   0.629   3.048   3.642
 4106SOL     OW 7887   0.367   3.300   2.941
 4106SOL    HW1 7888   0.284   3.272   2.894
 4106SOL    HW2 7889   0.428   3.346   2.877
 4107SOL     OW 7890   1.464   3.347   3.212
 4107SOL    HW1 7891   1.528   3.423   3.223
 4107SOL    HW2 7892   1.396   3.350   3.286
 4108SOL     OW 7893   0.449   2.252   3.306
 4108SOL    HW1 7894   0.525   2.250   3.371
 4108SOL    HW2 7895   0.374   2.196   3.340
 4109SOL     OW 7896   1.603   2.302   2.620
 4109SOL    HW1 7897   1.545   2.319   2.540
 4109SOL    HW2 7898   1.571   2.355   2.698
 4110SOL     OW 7899   1.165   3.182   3.545
 4110SOL    HW1 7900   1.241   3.182   3.610
 4110SOL    HW2 7901   1.106   3.103   3.562
 4111SOL     OW 7902   0.219   3.291   2.428
 4111SOL    HW1 7903   0.167   3.358   2.481
 4111SOL    HW2 7904   0.193   3.198   2.457
 4112SOL     OW 7905   0.291   2.962   2.757
 4112SOL    HW1 7906   0.296   2.869   2.792
 4112SOL    HW2 7907   0.240   3.019   2.822
 4113SOL     OW 7908   0.608   3.654   3.260
 4113SOL    HW1 7909   0.531   3.628   3.317
 4113SOL    HW2 7910   0.680   3.693   3.317
 4114SOL     OW 7911   0.569   2.859   2.058
 4114SOL    HW1 7912   0.518   2.941   2.033
 4114SOL    HW2 7913   0.633   2.880   2.132
 4115SOL     OW 7914   1.578   1.974   3.297
 4115SOL    HW1 7915   1.604   2.060   3.254
 4115SOL    HW2 7916   1.565   1.988   3.395
 4116SOL     OW 7917   0.090   2.467   2.433
 4116SOL    HW1 7918   0.036   2.405   2.490
 4116SOL    HW2 7919   0.091   2.558   2.475
 4117SOL     OW 7920   1.861   3.633   2.177
 4117SOL    HW1 7921   1.933   3.611   2.244
 4117SOL    HW2 7922   1.864   3.730   2.156
 4118SOL     OW 7923   1.641   2.766   2.473
 4118SOL    HW1 7924   1.724   2.787   2.525
 4118SOL    HW2 7925   1.623   2.839   2.407
 4119SOL     OW 7926   1.609   2.983   2.306
 4119SOL    HW1 7927   1.693   2.962   2.255
 4119SOL    HW2 7928   1.627   3.053   2.374
 4120SOL     OW 7929   0.152   2.612   3.460
 4120SOL    HW1 7930   0.251   2.594   3.466
 4120SOL    HW2 7931   0.130   2.692   3.516
 4121SOL     OW 7932   0.645   3.260   2.578
 4121SOL    HW1 7933   0.591   3.178   2.600
 4121SOL    HW2 7934   0.622   3.291   2.485
 4122SOL     OW 7935   1.293   3.090   3.262
 4122SOL    HW1 7936   1.326   3.016   3.202
 4122SOL    HW2 7937   1.354   3.099   3.340
 4123SOL     OW 7938   0.837   1.857   2.365
 4123SOL    HW1 7939   0.885   1.942   2.344
 4123SOL    HW2 7940   0.740   1.876   2.379
 4124SOL     OW 7941   0.198   2.810   3.123
 4124SOL    HW1 7942   0.294   2.785   3.139
 4124SOL    HW2 7943   0.176   2.793   3.027
 4125SOL     OW 7944   1.414   2.872   2.087
 4125SOL    HW1 7945   1.434   2.794   2.028
 4125SOL    HW2 7946   1.490   2.885   2.152
 4126SOL     OW 7947   1.106   3.631   3.440
 4126SOL    HW1 7948   1.146   3.719   3.412
 4126SOL    HW2 7949   1.178   3.562   3.446
 4127SOL     OW 7950   0.297   2.111   3.692
 4127SOL    HW1 7951   0.358   2.190   3.705
 4127SOL    HW2 7952   0.205   2.135   3.722
 4128SOL     OW 7953   1.407   3.280   2.800
 4128SOL    HW1 7954   1.353   3.300   2.881
 4128SOL    HW2 7955   1.432   3.183   2.800
 4129SOL     OW 7956   1.631   3.630   2.418
 4129SOL    HW1 7957   1.617   3.571   2.339
 4129SOL    HW2 7958   1.627   3.575   2.502
 4130SOL     OW 7959   0.621   2.590   2.129
 4130SOL    HW1 7960   0.611   2.680   2.089
 4130SOL    HW2 7961   0.555   2.578   2.204
 4131SOL     OW 7962   1.256   2.249   2.793
 4131SOL    HW1 7963   1.157   2.264   2.786
 4131SOL    HW2 7964   1.273   2.162   2.841
 4132SOL     OW 7965   1.602   3.531   2.164
 4132SOL    HW1 7966   1.697   3.558   2.176
 4132SOL    HW2 7967   1.582   3.519   2.066
 4133SOL     OW 7968   0.870   2.450   3.285
 4133SOL    HW1 7969   0.839   2.421   3.376
 4133SOL    HW2 7970   0.828   2.393   3.215
 4134SOL     OW 7971   1.374   2.336   3.547
 4134SOL    HW1 7972   1.384   2.391   3.631
 4134SOL    HW2 7973   1.427   2.252   3.556
 4135SOL     OW 7974   0.943   2.752   3.443
 4135SOL    HW1 7975   1.013   2.691   3.407
 4135SOL    HW2 7976   0.888   2.787   3.368
 4136SOL     OW 7977   0.993   2.266   3.029
 4136SOL    HW1 7978   0.901   2.268   3.069
 4136SOL    HW2 7979   0.991   2.312   2.940
 4137SOL     OW 7980   1.124   2.518   2.272
 4137SOL    HW1 7981   1.125   2.522   2.372
 4137SOL    HW2 7982   1.030   2.507   2.240
 4138SOL     OW 7983   0.139   2.687   2.651
 4138SOL    HW1 7984   0.210   2.675   2.721
 4138SOL    HW2 7985   0.076   2.759   2.680
 4139SOL     OW 7986   0.158   3.746   3.477
 4139SOL    HW1 7987   0.162   3.715   3.572
 4139SOL    HW2 7988   0.069   3.724   3.438
 4140SOL     OW 7989   0.873   2.242   2.081
 4140SOL    HW1 7990   0.918   2.286   2.003
 4140SOL    HW2 7991   0.840   2.152   2.054
 4141SOL     OW 7992   1.715   2.439   3.688
 4141SOL    HW1 7993   1.686   2.521   3.640
 4141SOL    HW2 7994   1.737   2.367   3.622
 4142SOL     OW 7995   1.361   3.020   2.441
 4142SOL    HW1 7996   1.443   3.009   2.384
 4142SOL    HW2 7997   1.305   3.094   2.403
 4143SOL     OW 7998   0.579   2.024   2.779
 4143SOL    HW1 7999   0.575   2.049   2.876
 4143SOL    HW2 8000   0.578   2.107   2.723
 4144SOL     OW 8001   0.982   3.299   2.358
 4144SOL    HW1 8002   0.956   3.371   2.294
 4144SOL    HW2 8003   0.965   3.330   2.452
 4145SOL     OW 8004   0.399   3.645   2.713
 4145SOL    HW1 8005   0.448   3.562   2.737
 4145SOL    HW2 8006   0.460   3.724   2.721
 4146SOL     OW 8007   1.784   2.858   2.713
 4146SOL    HW1 8008   1.735   2.930   2.665
 4146SOL    HW2 8009   1.770   2.868   2.812
 4147SOL     OW 8010   1.226   3.371   3.357
 4147SOL    HW1 8011   1.204   3.296   3.419
 4147SOL    HW2 8012   1.166   3.365   3.277
 4148SOL     OW 8013   0.288   2.736   2.089
 4148SOL    HW1 8014   0.379   2.775   2.101
 4148SOL    HW2 8015   0.293   2.656   2.030
 4149SOL     OW 8016   1.488   2.566   2.582
 4149SOL    HW1 8017   1.472   2.542   2.678
 4149SOL    HW2 8018   1.555   2.641   2.578
 4150SOL     OW 8019   0.472   3.102   3.589
 4150SOL    HW1 8020   0.429   3.089   3.500
 4150SOL    HW2 8021   0.406   3.142   3.652
 4151SOL     OW 8022   1.118   3.602   2.129
 4151SOL    HW1 8023   1.032   3.563   2.162
 4151SOL    HW2 8024   1.141   3.562   2.040
 4152SOL     OW 8025   0.197   2.119   3.350
 4152SOL    HW1 8026   0.139   2.192   3.386
 4152SOL    HW2 8027   0.182   2.036   3.403
 4153SOL     OW 8028   1.627   3.237   1.891
 4153SOL    HW1 8029   1.596   3.331   1.898
 4153SOL    HW2 8030   1.547   3.176   1.883
 4154SOL     OW 8031   1.467   1.961   2.310
 4154SOL    HW1 8032   1.433   1.930   2.221
 4154SOL    HW2 8033   1.551   2.014   2.298
 4155SOL     OW 8034   0.339   3.639   3.080
 4155SOL    HW1 8035   0.340   3.554   3.132
 4155SOL    HW2 8036   0.271   3.632   3.006
 4156SOL     OW 8037   0.965   3.544   2.779
 4156SOL    HW1 8038   1.059   3.510   2.782
 4156SOL    HW2 8039   0.916   3.499   2.705
 4157SOL     OW 8040   0.431   2.565   2.319
 4157SOL    HW1 8041   0.419   2.470   2.345
 4157SOL    HW2 8042   0.341   2.611   2.318
 4158SOL     OW 8043   1.490   2.086   3.562
 4158SOL    HW1 8044   1.500   2.085   3.662
 4158SOL    HW2 8045   1.417   2.024   3.535
 4159SOL     OW 8046   0.611   2.030   1.955
 4159SOL    HW1 8047   0.669   1.961   1.998
 4159SOL    HW2 8048   0.556   1.987   1.883
 4160SOL     OW 8049   0.701   2.127   3.555
 4160SOL    HW1 8050   0.788   2.083   3.575
 4160SOL    HW2 8051   0.674   2.184   3.633
 4161SOL     OW 8052   0.890   3.378   3.066
 4161SOL    HW1 8053   0.892   3.365   2.966
 4161SOL    HW2 8054   0.953   3.313   3.109
 4162SOL     OW 8055   1.337   2.454   3.294
 4162SOL    HW1 8056   1.363   2.413   3.382
 4162SOL    HW2 8057   1.382   2.542   3.283
 4163SOL     OW 8058   0.821   3.270   2.790
 4163SOL    HW1 8059   0.916   3.263   2.762
 4163SOL    HW2 8060   0.761   3.265   2.710
 4164SOL     OW 8061   0.566   1.910   2.373
 4164SOL    HW1 8062   0.491   1.903   2.439
 4164SOL    HW2 8063   0.548   1.987   2.311
 4165SOL     OW 8064   1.403   3.076   1.890
 4165SOL    HW1 8065   1.417   2.993   1.944
 4165SOL    HW2 8066   1.331   3.131   1.932
 4166SOL     OW 8067   0.303   1.891   2.064
 4166SOL    HW1 8068   0.341   1.964   2.006
 4166SOL    HW2 8069   0.378   1.842   2.108
 4167SOL     OW 8070   0.953   2.094   2.306
 4167SOL    HW1 8071   0.905   2.171   2.264
 4167SOL    HW2 8072   1.051   2.114   2.307
 4168SOL     OW 8073   1.100   2.582   3.312
 4168SOL    HW1 8074   1.024   2.517   3.310
 4168SOL    HW2 8075   1.187   2.531   3.317
 4169SOL     OW 8076   1.225   3.468   2.645
 4169SOL    HW1 8077   1.228   3.542   2.578
 4169SOL    HW2 8078   1.315   3.456   2.686
 4170SOL     OW 8079   0.478   3.044   2.583
 4170SOL    HW1 8080   0.417   3.019   2.659
 4170SOL    HW2 8081   0.439   3.010   2.497
 4171SOL     OW 8082   1.215   3.661   2.448
 4171SOL    HW1 8083   1.279   3.722   2.401
 4171SOL    HW2 8084   1.147   3.715   2.498
 4172SOL     OW 8085   1.021   2.374   1.887
 4172SOL    HW1 8086   0.975   2.460   1.862
 4172SOL    HW2 8087   1.089   2.393   1.957
 4173SOL     OW 8088   0.076   2.478   3.232
 4173SOL    HW1 8089   0.165   2.447   3.197
 4173SOL    HW2 8090   0.090   2.540   3.309
 4174SOL     OW 8091   0.531   2.087   3.051
 4174SOL    HW1 8092   0.583   2.080   3.136
 4174SOL    HW2 8093   0.433   2.086   3.071
 4175SOL     OW 8094   0.819   2.333   2.430
 4175SOL    HW1 8095   0.807   2.427   2.462
 4175SOL    HW2 8096   0.859   2.278   2.503
 4176SOL     OW 8097   1.041   1.900   2.604
 4176SOL    HW1 8098   0.962   1.906   2.543
 4176SOL    HW2 8099   1.030   1.966   2.679
 4177SOL     OW 8100   1.482   3.010   2.724
 4177SOL    HW1 8101   1.427   2.933   2.757
 4177SOL    HW2 8102   1.453   3.035   2.632
 4178SOL     OW 8103   1.481   2.414   2.842
 4178SOL    HW1 8104   1.399   2.357   2.850
 4178SOL    HW2 8105   1.530   2.415   2.929
 4179SOL     OW 8106   1.816   2.636   2.238
 4179SOL    HW1 8107   1.876   2.601   2.310
 4179SOL    HW2 8108   1.825   2.579   2.156
 4180SOL     OW 8109   0.437   3.220   1.962
 4180SOL    HW1 8110   0.407   3.219   2.058
 4180SOL    HW2 8111   0.358   3.204   1.903
 4181SOL     OW 8112   1.684   3.155   2.502
 4181SOL    HW1 8113   1.779   3.127   2.512
 4181SOL    HW2 8114   1.674   3.250   2.530
 4182SOL     OW 8115   1.421   2.443   1.945
 4182SOL    HW1 8116   1.353   2.403   2.006
 4182SOL    HW2 8117   1.512   2.408   1.968
 4183SOL     OW 8118   0.497   2.106   2.198
 4183SOL    HW1 8119   0.522   2.104   2.101
 4183SOL    HW2 8120   0.467   2.198   2.223
 4184SOL     OW 8121   1.763   3.085   3.482
 4184SOL    HW1 8122   1.856   3.052   3.462
 4184SOL    HW2 8123   1.767   3.179   3.515
 4185SOL     OW 8124   1.043   3.177   3.165
 4185SOL    HW1 8125   0.961   3.150   3.215
 4185SOL    HW2 8126   1.124   3.142   3.212
 4186SOL     OW 8127   1.594   3.466   3.477
 4186SOL    HW1 8128   1.598   3.520   3.393
 4186SOL    HW2 8129   1.680   3.416   3.489
 4187SOL     OW 8130   1.154   3.065   2.937
 4187SOL    HW1 8131   1.094   3.099   3.008
 4187SOL    HW2 8132   1.133   3.111   2.850
 4188SOL     OW 8133   1.665   2.959   2.960
 4188SOL    HW1 8134   1.659   3.003   3.050
 4188SOL    HW2 8135   1.602   3.004   2.896
 4189SOL     OW 8136   0.964   1.995   3.230
 4189SOL    HW1 8137   1.008   1.952   3.151
 4189SOL    HW2 8138   1.031   2.011   3.302
 4190SOL     OW 8139   0.988   2.982   3.588
 4190SOL    HW1 8140   0.894   2.997   3.618
 4190SOL    HW2 8141   0.992   2.901   3.530
 4191SOL     OW 8142   0.753   2.923   2.245
 4191SOL    HW1 8143   0.729   2.922   2.342
 4191SOL    HW2 8144   0.833   2.866   2.230
 4192SOL     OW 8145   0.457   2.694   3.124
 4192SOL    HW1 8146   0.523   2.685   3.198
 4192SOL    HW2 8147   0.405   2.609   3.116
 4193SOL     OW 8148   1.225   2.229   3.160
 4193SOL    HW1 8149   1.256   2.315   3.200
 4193SOL    HW2 8150   1.136   2.243   3.117
 4194SOL     OW 8151   0.074   3.383   3.222
 4194SOL    HW1 8152   0.038   3.470   3.188
 4194SOL    HW2 8153   0.169   3.395   3.250
 4195SOL     OW 8154   0.353   2.950   2.354
 4195SOL    HW1 8155   0.319   3.027   2.300
 4195SOL    HW2 8156   0.283   2.878   2.357
 4196SOL     OW 8157   0.547   2.439   2.694
 4196SOL    HW1 8158   0.549   2.524   2.640
 4196SOL    HW2 8159   0.630   2.433   2.749
 4197SOL     OW 8160   1.222   3.214   2.280
 4197SOL    HW1 8161   1.285   3.290   2.292
 4197SOL    HW2 8162   1.131   3.240   2.312
 4198SOL     OW 8163   1.271   3.331   3.026
 4198SOL    HW1 8164   1.340   3.332   3.098
 4198SOL    HW2 8165   1.213   3.251   3.037
 4199SOL     OW 8166   1.573   2.505   2.310
 4199SOL    HW1 8167   1.535   2.524   2.400
 4199SOL    HW2 8168   1.652   2.565   2.293
 4200SOL     OW 8169   0.365   3.372   3.198
 4200SOL    HW1 8170   0.350   3.340   3.104
 4200SOL    HW2 8171   0.463   3.380   3.215
 4201SOL     OW 8172   0.425   2.559   3.499
 4201SOL    HW1 8173   0.507   2.580   3.446
 4201SOL    HW2 8174   0.447   2.491   3.569
 4202SOL     OW 8175   1.591   2.658   3.545
 4202SOL    HW1 8176   1.498   2.692   3.531
 4202SOL    HW2 8177   1.655   2.713   3.491
 4203SOL     OW 8178   0.941   1.995   3.593
 4203SOL    HW1 8179   1.010   2.067   3.593
 4203SOL    HW2 8180   0.985   1.907   3.573
 4204SOL     OW 8181   0.461   1.902   3.619
 4204SOL    HW1 8182   0.431   1.857   3.535
 4204SOL    HW2 8183   0.399   1.978   3.640
 4205SOL     OW 8184   0.622   2.763   2.902
 4205SOL    HW1 8185   0.666   2.853   2.906
 4205SOL    HW2 8186   0.572   2.746   2.987
 4206SOL     OW 8187   1.372   2.667   2.916
 4206SOL    HW1 8188   1.284   2.658   2.871
 4206SOL    HW2 8189   1.422   2.580   2.911
 4207SOL     OW 8190   1.219   2.346   2.102
 4207SOL    HW1 8191   1.221   2.256   2.145
 4207SOL    HW2 8192   1.196   2.415   2.171
 4208SOL     OW 8193   0.261   2.046   3.094
 4208SOL    HW1 8194   0.237   2.083   3.184
 4208SOL    HW2 8195   0.249   1.947   3.094
 4209SOL     OW 8196   8.999   3.139   3.159
 4209SOL    HW1 8197   8.984   3.080   3.238
 4209SOL    HW2 8198   0.022   3.231   3.189
 4210SOL     OW 8199   0.756   2.508   2.904
 4210SOL    HW1 8200   0.826   2.475   2.840
 4210SOL    HW2 8201   0.728   2.600   2.878
 4211SOL     OW 8202   1.746   2.788   3.719
 4211SOL    HW1 8203   1.675   2.735   3.673
 4211SOL    HW2 8204   1.704   2.845   3.790
 4212SOL     OW 8205   0.323   1.884   2.515
 4212SOL    HW1 8206   0.312   1.983   2.525
 4212SOL    HW2 8207   0.335   1.843   2.606
 4213SOL     OW 8208   1.610   2.277   2.173
 4213SOL    HW1 8209   1.668   2.227   2.238
 4213SOL    HW2 8210   1.579   2.362   2.215
 4214SOL     OW 8211   1.124   2.620   2.815
 4214SOL    HW1 8212   1.090   2.644   2.905
 4214SOL    HW2 8213   1.093   2.529   2.790
 4215SOL     OW 8214   0.985   3.390   3.568
 4215SOL    HW1 8215   0.925   3.421   3.494
 4215SOL    HW2 8216   1.029   3.304   3.541
 4216SOL     OW 8217   1.847   3.360   3.485
 4216SOL    HW1 8218   1.865   3.442   3.430
 4216SOL    HW2 8219   1.923   3.344   3.548
 4217SOL     OW 8220   0.405   2.777   3.665
 4217SOL    HW1 8221   0.483   2.783   3.727
 4217SOL    HW2 8222   0.418   2.701   3.603
 4218SOL     OW 8223   1.484   2.096   1.995
 4218SOL    HW1 8224   1.405   2.051   2.037
 4218SOL    HW2 8225   1.527   2.158   2.060
 4219SOL     OW 8226   1.358   2.695   1.885
 4219SOL    HW1 8227   1.383   2.598   1.891
 4219SOL    HW2 8228   1.358   2.723   1.789
 4220SOL     OW 8229   1.078   3.245   2.716
 4220SOL    HW1 8230   1.068   3.177   2.643
 4220SOL    HW2 8231   1.143   3.315   2.687
 4221SOL     OW 8232   0.327   2.697   2.856
 4221SOL    HW1 8233   0.425   2.716   2.855
 4221SOL    HW2 8234   0.313   2.598   2.862
 4222SOL     OW 8235   0.330   2.421   2.851
 4222SOL    HW1 8236   0.280   2.335   2.844
 4222SOL    HW2 8237   0.406   2.420   2.786
 4223SOL     OW 8238   1.131   2.191   3.590
 4223SOL    HW1 8239   1.077   2.242   3.658
 4223SOL    HW2 8240   1.217   2.239   3.573
 4224SOL     OW 8241   1.206   2.036   3.374
 4224SOL    HW1 8242   1.175   2.086   3.455
 4224SOL    HW2 8243   1.222   2.100   3.299
 4225SOL     OW 8244   0.073   3.130   2.058
 4225SOL    HW1 8245   8.988   3.179   2.080
 4225SOL    HW2 8246   0.059   3.032   2.075
 4226SOL     OW 8247   0.163   3.641   2.869
 4226SOL    HW1 8248   0.131   3.546   2.874
 4226SOL    HW2 8249   0.222   3.651   2.788
 4227SOL     OW 8250   0.550   3.430   2.779
 4227SOL    HW1 8251   0.636   3.417   2.828
 4227SOL    HW2 8252   0.549   3.374   2.696
 4228SOL     OW 8253   0.999   2.637   3.058
 4228SOL    HW1 8254   1.052   2.619   3.141
 4228SOL    HW2 8255   0.909   2.594   3.066
 4229SOL     OW 8256   8.972   2.388   3.004
 4229SOL    HW1 8257   0.051   2.387   2.943
 4229SOL    HW2 8258   0.000   2.421   3.094
 4230SOL     OW 8259   0.109   2.350   3.520
 4230SOL    HW1 8260   0.199   2.319   3.549
 4230SOL    HW2 8261   0.112   2.446   3.496
 4231SOL     OW 8262   1.364   2.799   3.495
 4231SOL    HW1 8263   1.397   2.893   3.506
 4231SOL    HW2 8264   1.379   2.769   3.401
 4232SOL     OW 8265   0.873   2.500   2.177
 4232SOL    HW1 8266   0.881   2.401   2.168
 4232SOL    HW2 8267   0.778   2.527   2.166
 4233SOL     OW 8268   1.644   2.444   3.073
 4233SOL    HW1 8269   1.634   2.402   3.163
 4233SOL    HW2 8270   1.732   2.418   3.033
 4234SOL     OW 8271   0.273   3.440   3.584
 4234SOL    HW1 8272   0.219   3.504   3.639
 4234SOL    HW2 8273   0.272   3.350   3.627
 4235SOL     OW 8274   0.731   2.312   3.097
 4235SOL    HW1 8275   0.644   2.262   3.105
 4235SOL    HW2 8276   0.722   2.383   3.027
 4236SOL     OW 8277   0.868   3.538   3.347
 4236SOL    HW1 8278   0.869   3.516   3.249
 4236SOL    HW2 8279   0.957   3.572   3.375
 4237SOL     OW 8280   0.434   2.316   2.002
 4237SOL    HW1 8281   0.520   2.363   2.023
 4237SOL    HW2 8282   0.359   2.382   2.008
 4238SOL     OW 8283   0.103   2.941   3.349
 4238SOL    HW1 8284   0.145   2.896   3.428
 4238SOL    HW2 8285   0.143   2.905   3.265
 4239SOL     OW 8286   1.314   2.886   3.070
 4239SOL    HW1 8287   1.339   2.810   3.010
 4239SOL    HW2 8288   1.253   2.948   3.021
 4240SOL     OW 8289   1.752   3.574   2.990
 4240SOL    HW1 8290   1.828   3.619   2.944
 4240SOL    HW2 8291   1.748   3.478   2.963
 4241SOL     OW 8292   1.290   3.593   2.966
 4241SOL    HW1 8293   1.374   3.610   2.914
 4241SOL    HW2 8294   1.287   3.496   2.993
 4242SOL     OW 8295   0.117   3.093   2.922
 4242SOL    HW1 8296   0.076   3.100   3.013
 4242SOL    HW2 8297   0.054   3.044   2.861
 4243SOL     OW 8298   0.695   3.554   3.574
 4243SOL    HW1 8299   0.633   3.632   3.577
 4243SOL    HW2 8300   0.758   3.564   3.498
 4244SOL     OW 8301   1.749   2.044   2.343
 4244SOL    HW1 8302   1.817   2.035   2.270
 4244SOL    HW2 8303   1.778   1.992   2.423
 4245SOL     OW 8304   1.375   3.440   2.312
 4245SOL    HW1 8305   1.449   3.482   2.259
 4245SOL    HW2 8306   1.313   3.511   2.344
 4246SOL     OW 8307   0.147   3.633   3.739
 4246SOL    HW1 8308   0.087   3.576   3.796
 4246SOL    HW2 8309   0.221   3.669   3.796
 4247SOL     OW 8310   1.313   2.750   2.415
 4247SOL    HW1 8311   1.373   2.691   2.471
 4247SOL    HW2 8312   1.319   2.844   2.448
 4248SOL     OW 8313   0.799   3.132   3.282
 4248SOL    HW1 8314   0.768   3.180   3.364
 4248SOL    HW2 8315   0.724   3.131   3.215
 4249SOL     OW 8316   0.657   3.419   1.999
 4249SOL    HW1 8317   0.661   3.475   1.916
 4249SOL    HW2 8318   0.564   3.384   2.010
 4250SOL     OW 8319   1.611   3.574   3.223
 4250SOL    HW1 8320   1.663   3.573   3.138
 4250SOL    HW2 8321   1.602   3.668   3.256
 4251SOL     OW 8322   1.859   2.015   2.800
 4251SOL    HW1 8323   1.883   1.923   2.767
 4251SOL    HW2 8324   1.768   2.039   2.767
 4252SOL     OW 8325   0.281   2.153   2.585
 4252SOL    HW1 8326   0.199   2.171   2.532
 4252SOL    HW2 8327   0.264   2.174   2.681
 4253SOL     OW 8328   1.203   3.486   1.888
 4253SOL    HW1 8329   1.194   3.392   1.922
 4253SOL    HW2 8330   1.143   3.499   1.808
 4254SOL     OW 8331   0.824   2.848   3.219
 4254SOL    HW1 8332   0.895   2.834   3.150
 4254SOL    HW2 8333   0.808   2.946   3.231
 4255SOL     OW 8334   0.969   2.757   2.175
 4255SOL    HW1 8335   1.004   2.767   2.082
 4255SOL    HW2 8336   0.926   2.667   2.185
 4256SOL     OW 8337   1.524   3.497   1.900
 4256SOL    HW1 8338   1.425   3.485   1.891
 4256SOL    HW2 8339   1.564   3.510   1.809
 4257SOL     OW 8340   0.322   3.133   3.359
 4257SOL    HW1 8341   0.336   3.218   3.308
 4257SOL    HW2 8342   0.227   3.103   3.348
 4258SOL     OW 8343   1.627   3.104   3.191
 4258SOL    HW1 8344   1.723   3.132   3.186
 4258SOL    HW2 8345   1.572   3.178   3.231
 4259SOL     OW 8346   1.011   3.028   2.562
 4259SOL    HW1 8347   0.992   2.947   2.617
 4259SOL    HW2 8348   1.003   3.005   2.465
 4260SOL     OW 8349   1.005   2.066   2.816
 4260SOL    HW1 8350   0.977   2.149   2.768
 4260SOL    HW2 8351   1.014   2.085   2.914
 4261SOL     OW 8352   0.567   3.328   2.335
 4261SOL    HW1 8353   0.626   3.285   2.266
 4261SOL    HW2 8354   0.471   3.312   2.311
 4262SOL     OW 8355   1.749   2.222   3.249
 4262SOL    HW1 8356   1.813   2.300   3.249
 4262SOL    HW2 8357   1.793   2.144   3.205
 4263SOL     OW 8358   0.304   3.201   2.197
 4263SOL    HW1 8359   0.222   3.176   2.145
 4263SOL    HW2 8360   0.277   3.246   2.282
 4264SOL     OW 8361   0.156   2.851   3.609
 4264SOL    HW1 8362   0.097   2.848   3.690
 4264SOL    HW2 8363   0.250   2.830   3.636
 4265SOL     OW 8364   0.698   2.055   3.294
 4265SOL    HW1 8365   0.794   2.048   3.266
 4265SOL    HW2 8366   0.694   2.085   3.389
 4266SOL     OW 8367   0.041   2.177   1.869
 4266SOL    HW1 8368   8.941   2.171   1.880
 4266SOL    HW2 8369   0.065   2.268   1.833
 4267SOL     OW 8370   1.439   2.717   3.248
 4267SOL    HW1 8371   1.379   2.772   3.191
 4267SOL    HW2 8372   1.534   2.728   3.218
 4268SOL     OW 8373   0.059   1.999   2.083
 4268SOL    HW1 8374   0.056   2.071   2.013
 4268SOL    HW2 8375   0.150   1.958   2.085
 4269SOL     OW 8376   1.182   3.226   1.996
 4269SOL    HW1 8377   1.085   3.207   1.982
 4269SOL    HW2 8378   1.203   3.221   2.093
 4270SOL     OW 8379   0.638   2.649   3.323
 4270SOL    HW1 8380   0.693   2.728   3.299
 4270SOL    HW2 8381   0.697   2.572   3.347
 4271SOL     OW 8382   1.524   3.631   2.834
 4271SOL    HW1 8383   1.536   3.718   2.785
 4271SOL    HW2 8384   1.604   3.614   2.891
 4272SOL     OW 8385   0.753   2.429   3.533
 4272SOL    HW1 8386   0.814   2.484   3.590
 4272SOL    HW2 8387   0.676   2.397   3.588
 4273SOL     OW 8388   1.488   3.069   3.483
 4273SOL    HW1 8389   1.465   3.073   3.580
 4273SOL    HW2 8390   1.587   3.075   3.472
 4274SOL     OW 8391   0.389   3.610   3.408
 4274SOL    HW1 8392   0.308   3.668   3.400
 4274SOL    HW2 8393   0.367   3.528   3.460
 4275SOL     OW 8394   1.693   2.735   3.129
 4275SOL    HW1 8395   1.670   2.647   3.087
 4275SOL    HW2 8396   1.687   2.807   3.060
 4276SOL     OW 8397   1.238   2.141   2.306
 4276SOL    HW1 8398   1.315   2.078   2.317
 4276SOL    HW2 8399   1.246   2.216   2.372
 4277SOL     OW 8400   0.581   2.664   2.543
 4277SOL    HW1 8401   0.622   2.754   2.534
 4277SOL    HW2 8402   0.535   2.639   2.458
 4278SOL     OW 8403   1.746   2.209   3.534
 4278SOL    HW1 8404   1.756   2.216   3.435
 4278SOL    HW2 8405   1.659   2.166   3.556
 4279SOL     OW 8406   1.737   2.820   3.382
 4279SOL    HW1 8407   1.746   2.919   3.389
 4279SOL    HW2 8408   1.725   2.794   3.287
 4280SOL     OW 8409   0.824   3.220   1.878
 4280SOL    HW1 8410   0.795   3.266   1.962
 4280SOL    HW2 8411   0.873   3.283   1.819
 4281SOL     OW 8412   0.678   3.732   2.875
 4281SOL    HW1 8413   0.664   3.812   2.817
 4281SOL    HW2 8414   0.749   3.674   2.836
 4282SOL     OW 8415   0.930   2.802   2.706
 4282SOL    HW1 8416   0.992   2.727   2.729
 4282SOL    HW2 8417   0.879   2.830   2.787
 4283SOL     OW 8418   1.109   2.772   1.950
 4283SOL    HW1 8419   1.072   2.842   1.889
 4283SOL    HW2 8420   1.200   2.745   1.920
 4284SOL     OW 8421   1.828   3.403   2.709
 4284SOL    HW1 8422   1.729   3.397   2.720
 4284SOL    HW2 8423   1.871   3.327   2.757
 4285SOL     OW 8424   0.240   3.197   3.702
 4285SOL    HW1 8425   0.187   3.120   3.666
 4285SOL    HW2 8426   0.243   3.190   3.802
 4286SOL     OW 8427   0.125   3.056   2.537
 4286SOL    HW1 8428   0.047   3.021   2.588
 4286SOL    HW2 8429   0.210   3.033   2.584
 4287SOL     OW 8430   0.653   3.264   3.473
 4287SOL    HW1 8431   0.583   3.203   3.511
 4287SOL    HW2 8432   0.657   3.348   3.527
 4288SOL     OW 8433   1.832   1.995   3.073
 4288SOL    HW1 8434   1.841   1.904   3.113
 4288SOL    HW2 8435   1.797   1.987   2.979
 4289SOL     OW 8436   0.423   2.304   2.393
 4289SOL    HW1 8437   0.516   2.270   2.405
 4289SOL    HW2 8438   0.365   2.271   2.468
 4290SOL     OW 8439   1.696   3.309   2.962
 4290SOL    HW1 8440   1.603   3.282   2.985
 4290SOL    HW2 8441   1.758   3.280   3.035
 4291SOL     OW 8442   0.327   2.427   3.138
 4291SOL    HW1 8443   0.378   2.367   3.199
 4291SOL    HW2 8444   0.349   2.407   3.043
 4292SOL     OW 8445   0.843   3.464   2.540
 4292SOL    HW1 8446   0.832   3.536   2.472
 4292SOL    HW2 8447   0.763   3.405   2.539
 4293SOL     OW 8448   1.400   2.081   2.988
 4293SOL    HW1 8449   1.436   2.002   3.037
 4293SOL    HW2 8450   1.335   2.130   3.046
 4294SOL     OW 8451   1.090   1.883   3.005
 4294SOL    HW1 8452   1.041   1.909   2.922
 4294SOL    HW2 8453   1.170   1.827   2.981
 4295SOL     OW 8454   0.763   3.191   2.203
 4295SOL    HW1 8455   0.755   3.092   2.211
 4295SOL    HW2 8456   0.841   3.223   2.258
 4296SOL     OW 8457   0.627   3.412   3.119
 4296SOL    HW1 8458   0.628   3.496   3.173
 4296SOL    HW2 8459   0.721   3.384   3.099
 4297SOL     OW 8460   1.331   1.868   2.078
 4297SOL    HW1 8461   1.374   1.819   2.003
 4297SOL    HW2 8462   1.235   1.840   2.086
 4298SOL     OW 8463   1.289   2.330   2.536
 4298SOL    HW1 8464   1.236   2.415   2.534
 4298SOL    HW2 8465   1.288   2.292   2.628
 4299SOL     OW 8466   1.593   2.066   2.772
 4299SOL    HW1 8467   1.527   2.086   2.844
 4299SOL    HW2 8468   1.599   2.145   2.710
 4300SOL     OW 8469   0.043   2.861   2.095
 4300SOL    HW1 8470   0.124   2.805   2.111
 4300SOL    HW2 8471   8.963   2.817   2.135
 4301SOL     OW 8472   0.874   3.497   2.207
 4301SOL    HW1 8473   0.800   3.480   2.143
 4301SOL    HW2 8474   0.853   3.579   2.261
 4302SOL     OW 8475   0.207   2.524   3.843
 4302SOL    HW1 8476   0.167   2.474   3.920
 4302SOL    HW2 8477   0.290   2.477   3.812
 4303SOL     OW 8478   0.177   2.185   4.737
 4303SOL    HW1 8479   0.221   2.133   4.810
 4303SOL    HW2 8480   0.080   2.162   4.733
 4304SOL     OW 8481   0.035   2.275   4.370
 4304SOL    HW1 8482   8.941   2.291   4.401
 4304SOL    HW2 8483   0.042   2.183   4.332
 4305SOL     OW 8484   0.550   3.161   4.915
 4305SOL    HW1 8485   0.473   3.176   4.852
 4305SOL    HW2 8486   0.584   3.249   4.948
 4306SOL     OW 8487   1.522   3.372   4.411
 4306SOL    HW1 8488   1.463   3.367   4.491
 4306SOL    HW2 8489   1.469   3.401   4.331
 4307SOL     OW 8490   1.173   2.589   4.438
 4307SOL    HW1 8491   1.222   2.674   4.423
 4307SOL    HW2 8492   1.129   2.591   4.528
 4308SOL     OW 8493   1.802   2.427   3.944
 4308SOL    HW1 8494   1.770   2.439   3.850
 4308SOL    HW2 8495   1.754   2.349   3.986
 4309SOL     OW 8496   0.708   3.007   4.749
 4309SOL    HW1 8497   0.650   3.047   4.820
 4309SOL    HW2 8498   0.751   3.080   4.696
 4310SOL     OW 8499   0.907   2.576   5.534
 4310SOL    HW1 8500   0.899   2.649   5.602
 4310SOL    HW2 8501   0.917   2.617   5.443
 4311SOL     OW 8502   0.674   2.862   4.381
 4311SOL    HW1 8503   0.754   2.852   4.440
 4311SOL    HW2 8504   0.608   2.924   4.424
 4312SOL     OW 8505   0.679   3.028   5.569
 4312SOL    HW1 8506   0.734   3.108   5.595
 4312SOL    HW2 8507   0.600   3.058   5.515
 4313SOL     OW 8508   0.353   3.278   4.770
 4313SOL    HW1 8509   0.263   3.320   4.758
 4313SOL    HW2 8510   0.421   3.331   4.719
 4314SOL     OW 8511   1.475   3.381   5.083
 4314SOL    HW1 8512   1.537   3.460   5.090
 4314SOL    HW2 8513   1.415   3.380   5.162
 4315SOL     OW 8514   0.381   2.291   5.221
 4315SOL    HW1 8515   0.471   2.253   5.242
 4315SOL    HW2 8516   0.312   2.218   5.222
 4316SOL     OW 8517   1.620   2.304   4.450
 4316SOL    HW1 8518   1.605   2.343   4.359
 4316SOL    HW2 8519   1.586   2.367   4.519
 4317SOL     OW 8520   0.240   3.621   4.234
 4317SOL    HW1 8521   0.284   3.683   4.299
 4317SOL    HW2 8522   0.296   3.612   4.152
 4318SOL     OW 8523   1.189   3.174   5.440
 4318SOL    HW1 8524   1.271   3.138   5.484
 4318SOL    HW2 8525   1.121   3.101   5.433
 4319SOL     OW 8526   0.190   3.334   4.235
 4319SOL    HW1 8527   0.237   3.419   4.259
 4319SOL    HW2 8528   0.217   3.262   4.299
 4320SOL     OW 8529   0.267   2.971   4.615
 4320SOL    HW1 8530   0.288   2.883   4.657
 4320SOL    HW2 8531   0.232   3.033   4.685
 4321SOL     OW 8532   0.625   3.650   5.158
 4321SOL    HW1 8533   0.535   3.639   5.200
 4321SOL    HW2 8534   0.655   3.745   5.168
 4322SOL     OW 8535   0.600   2.833   3.864
 4322SOL    HW1 8536   0.647   2.899   3.805
 4322SOL    HW2 8537   0.642   2.834   3.954
 4323SOL     OW 8538   1.629   1.976   5.196
 4323SOL    HW1 8539   1.624   2.054   5.133
 4323SOL    HW2 8540   1.613   2.008   5.289
 4324SOL     OW 8541   0.100   2.523   4.266
 4324SOL    HW1 8542   0.094   2.429   4.302
 4324SOL    HW2 8543   0.099   2.588   4.342
 4325SOL     OW 8544   1.847   3.621   4.029
 4325SOL    HW1 8545   1.912   3.589   4.098
 4325SOL    HW2 8546   1.796   3.699   4.064
 4326SOL     OW 8547   8.987   3.472   3.896
 4326SOL    HW1 8548   8.970   3.374   3.911
 4326SOL    HW2 8549   8.906   3.513   3.856
 4327SOL     OW 8550   1.646   2.758   4.329
 4327SOL    HW1 8551   1.709   2.791   4.400
 4327SOL    HW2 8552   1.644   2.825   4.254
 4328SOL     OW 8553   1.674   2.985   4.160
 4328SOL    HW1 8554   1.761   2.965   4.114
 4328SOL    HW2 8555   1.690   3.047   4.237
 4329SOL     OW 8556   0.148   2.617   5.328
 4329SOL    HW1 8557   0.248   2.612   5.319
 4329SOL    HW2 8558   0.123   2.700   5.378
 4330SOL     OW 8559   0.572   3.281   4.448
 4330SOL    HW1 8560   0.557   3.184   4.468
 4330SOL    HW2 8561   0.557   3.298   4.350
 4331SOL     OW 8562   1.303   3.086   5.137
 4331SOL    HW1 8563   1.331   3.019   5.068
 4331SOL    HW2 8564   1.375   3.096   5.205
 4332SOL     OW 8565   0.836   1.859   4.234
 4332SOL    HW1 8566   0.875   1.949   4.211
 4332SOL    HW2 8567   0.737   1.865   4.236
 4333SOL     OW 8568   0.189   2.803   5.007
 4333SOL    HW1 8569   0.286   2.782   4.997
 4333SOL    HW2 8570   0.141   2.778   4.923
 4334SOL     OW 8571   1.489   2.897   3.941
 4334SOL    HW1 8572   1.424   2.831   3.981
 4334SOL    HW2 8573   1.555   2.925   4.010
 4335SOL     OW 8574   1.148   3.632   5.295
 4335SOL    HW1 8575   1.205   3.702   5.252
 4335SOL    HW2 8576   1.199   3.546   5.301
 4336SOL     OW 8577   0.302   2.121   5.578
 4336SOL    HW1 8578   0.355   2.198   5.614
 4336SOL    HW2 8579   0.205   2.142   5.583
 4337SOL     OW 8580   1.369   3.287   4.660
 4337SOL    HW1 8581   1.338   3.311   4.752
 4337SOL    HW2 8582   1.382   3.188   4.653
 4338SOL     OW 8583   1.733   3.562   4.329
 4338SOL    HW1 8584   1.725   3.656   4.294
 4338SOL    HW2 8585   1.647   3.535   4.372
 4339SOL     OW 8586   0.619   2.572   4.015
 4339SOL    HW1 8587   0.607   2.621   3.929
 4339SOL    HW2 8588   0.534   2.573   4.067
 4340SOL     OW 8589   1.236   2.226   4.647
 4340SOL    HW1 8590   1.139   2.204   4.654
 4340SOL    HW2 8591   1.289   2.161   4.701
 4341SOL     OW 8592   1.551   3.555   4.008
 4341SOL    HW1 8593   1.639   3.564   4.054
 4341SOL    HW2 8594   1.565   3.532   3.912
 4342SOL     OW 8595   0.810   2.442   5.169
 4342SOL    HW1 8596   0.766   2.404   5.251
 4342SOL    HW2 8597   0.781   2.390   5.089
 4343SOL     OW 8598   1.416   2.360   5.420
 4343SOL    HW1 8599   1.422   2.409   5.506
 4343SOL    HW2 8600   1.461   2.271   5.428
 4344SOL     OW 8601   0.947   2.739   5.301
 4344SOL    HW1 8602   1.017   2.676   5.266
 4344SOL    HW2 8603   0.905   2.787   5.225
 4345SOL     OW 8604   0.986   2.266   4.866
 4345SOL    HW1 8605   0.898   2.289   4.907
 4345SOL    HW2 8606   0.978   2.178   4.819
 4346SOL     OW 8607   1.068   2.545   4.145
 4346SOL    HW1 8608   1.077   2.554   4.244
 4346SOL    HW2 8609   0.983   2.498   4.123
 4347SOL     OW 8610   0.139   2.674   4.510
 4347SOL    HW1 8611   0.205   2.676   4.585
 4347SOL    HW2 8612   0.105   2.767   4.493
 4348SOL     OW 8613   0.150   3.740   5.331
 4348SOL    HW1 8614   0.159   3.728   5.430
 4348SOL    HW2 8615   0.083   3.674   5.296
 4349SOL     OW 8616   0.857   2.176   3.922
 4349SOL    HW1 8617   0.909   2.236   3.861
 4349SOL    HW2 8618   0.840   2.088   3.877
 4350SOL     OW 8619   1.723   2.440   5.520
 4350SOL    HW1 8620   1.665   2.506   5.473
 4350SOL    HW2 8621   1.747   2.366   5.457
 4351SOL     OW 8622   1.398   3.028   4.270
 4351SOL    HW1 8623   1.491   3.033   4.233
 4351SOL    HW2 8624   1.340   3.095   4.223
 4352SOL     OW 8625   0.568   2.045   4.618
 4352SOL    HW1 8626   0.569   2.060   4.717
 4352SOL    HW2 8627   0.566   2.134   4.572
 4353SOL     OW 8628   1.000   3.309   4.215
 4353SOL    HW1 8629   0.966   3.383   4.157
 4353SOL    HW2 8630   0.996   3.338   4.311
 4354SOL     OW 8631   0.400   3.692   4.644
 4354SOL    HW1 8632   0.444   3.603   4.656
 4354SOL    HW2 8633   0.471   3.763   4.640
 4355SOL     OW 8634   1.790   2.859   4.554
 4355SOL    HW1 8635   1.837   2.932   4.503
 4355SOL    HW2 8636   1.770   2.890   4.646
 4356SOL     OW 8637   1.253   3.376   5.253
 4356SOL    HW1 8638   1.245   3.303   5.322
 4356SOL    HW2 8639   1.203   3.350   5.171
 4357SOL     OW 8640   0.264   2.784   3.936
 4357SOL    HW1 8641   0.355   2.818   3.913
 4357SOL    HW2 8642   0.251   2.693   3.896
 4358SOL     OW 8643   1.498   2.578   4.482
 4358SOL    HW1 8644   1.495   2.559   4.580
 4358SOL    HW2 8645   1.573   2.642   4.463
 4359SOL     OW 8646   0.428   3.106   5.464
 4359SOL    HW1 8647   0.398   3.094   5.369
 4359SOL    HW2 8648   0.348   3.101   5.525
 4360SOL     OW 8649   1.056   3.655   3.899
 4360SOL    HW1 8650   1.005   3.607   3.971
 4360SOL    HW2 8651   1.101   3.588   3.840
 4361SOL     OW 8652   0.187   2.112   5.210
 4361SOL    HW1 8653   0.098   2.157   5.202
 4361SOL    HW2 8654   0.175   2.023   5.255
 4362SOL     OW 8655   1.638   3.228   3.741
 4362SOL    HW1 8656   1.615   3.325   3.739
 4362SOL    HW2 8657   1.553   3.174   3.743
 4363SOL     OW 8658   0.510   3.581   4.068
 4363SOL    HW1 8659   0.537   3.649   4.136
 4363SOL    HW2 8660   0.575   3.581   3.992
 4364SOL     OW 8661   1.462   1.969   4.180
 4364SOL    HW1 8662   1.441   1.939   4.087
 4364SOL    HW2 8663   1.559   1.991   4.187
 4365SOL     OW 8664   0.261   3.647   4.976
 4365SOL    HW1 8665   0.326   3.572   4.965
 4365SOL    HW2 8666   0.207   3.657   4.892
 4366SOL     OW 8667   0.938   3.530   4.662
 4366SOL    HW1 8668   1.030   3.567   4.646
 4366SOL    HW2 8669   0.902   3.494   4.576
 4367SOL     OW 8670   0.396   2.575   4.170
 4367SOL    HW1 8671   0.413   2.480   4.198
 4367SOL    HW2 8672   0.298   2.594   4.175
 4368SOL     OW 8673   1.515   2.099   5.440
 4368SOL    HW1 8674   1.513   2.113   5.539
 4368SOL    HW2 8675   1.448   2.030   5.414
 4369SOL     OW 8676   0.613   1.978   3.852
 4369SOL    HW1 8677   0.684   1.908   3.857
 4369SOL    HW2 8678   0.565   1.971   3.764
 4370SOL     OW 8679   0.745   2.143   5.470
 4370SOL    HW1 8680   0.825   2.086   5.456
 4370SOL    HW2 8681   0.690   2.107   5.545
 4371SOL     OW 8682   0.901   3.395   4.929
 4371SOL    HW1 8683   0.897   3.408   4.830
 4371SOL    HW2 8684   0.972   3.329   4.952
 4372SOL     OW 8685   1.343   2.441   5.167
 4372SOL    HW1 8686   1.379   2.411   5.255
 4372SOL    HW2 8687   1.385   2.528   5.141
 4373SOL     OW 8688   0.794   3.250   4.648
 4373SOL    HW1 8689   0.892   3.240   4.629
 4373SOL    HW2 8690   0.751   3.298   4.572
 4374SOL     OW 8691   0.917   2.383   4.600
 4374SOL    HW1 8692   0.880   2.357   4.511
 4374SOL    HW2 8693   0.934   2.301   4.655
 4375SOL     OW 8694   0.571   1.910   4.227
 4375SOL    HW1 8695   0.511   1.917   4.306
 4375SOL    HW2 8696   0.568   1.995   4.174
 4376SOL     OW 8697   1.401   3.066   3.749
 4376SOL    HW1 8698   1.438   2.996   3.810
 4376SOL    HW2 8699   1.320   3.107   3.791
 4377SOL     OW 8700   0.317   1.916   3.933
 4377SOL    HW1 8701   0.377   1.993   3.910
 4377SOL    HW2 8702   0.370   1.846   3.981
 4378SOL     OW 8703   0.947   2.110   4.180
 4378SOL    HW1 8704   0.916   2.141   4.091
 4378SOL    HW2 8705   1.045   2.128   4.189
 4379SOL     OW 8706   1.099   2.549   5.179
 4379SOL    HW1 8707   1.029   2.480   5.198
 4379SOL    HW2 8708   1.190   2.506   5.179
 4380SOL     OW 8709   1.197   3.425   4.495
 4380SOL    HW1 8710   1.226   3.508   4.448
 4380SOL    HW2 8711   1.268   3.398   4.561
 4381SOL     OW 8712   0.473   3.023   4.451
 4381SOL    HW1 8713   0.398   3.009   4.516
 4381SOL    HW2 8714   0.441   3.006   4.358
 4382SOL     OW 8715   1.263   3.659   4.345
 4382SOL    HW1 8716   1.312   3.726   4.289
 4382SOL    HW2 8717   1.181   3.700   4.384
 4383SOL     OW 8718   1.030   2.338   3.791
 4383SOL    HW1 8719   1.000   2.432   3.771
 4383SOL    HW2 8720   1.098   2.340   3.864
 4384SOL     OW 8721   0.065   2.456   5.102
 4384SOL    HW1 8722   0.150   2.437   5.052
 4384SOL    HW2 8723   0.085   2.517   5.179
 4385SOL     OW 8724   0.575   2.093   4.889
 4385SOL    HW1 8725   0.624   2.036   4.955
 4385SOL    HW2 8726   0.479   2.100   4.915
 4386SOL     OW 8727   0.827   2.292   4.360
 4386SOL    HW1 8728   0.805   2.358   4.288
 4386SOL    HW2 8729   0.872   2.212   4.319
 4387SOL     OW 8730   1.020   1.910   4.441
 4387SOL    HW1 8731   0.948   1.897   4.372
 4387SOL    HW2 8732   1.022   1.831   4.502
 4388SOL     OW 8733   1.489   3.011   4.588
 4388SOL    HW1 8734   1.423   2.948   4.547
 4388SOL    HW2 8735   1.536   3.061   4.515
 4389SOL     OW 8736   1.467   2.412   4.713
 4389SOL    HW1 8737   1.399   2.338   4.724
 4389SOL    HW2 8738   1.529   2.410   4.791
 4390SOL     OW 8739   1.851   2.648   4.100
 4390SOL    HW1 8740   1.887   2.610   4.185
 4390SOL    HW2 8741   1.839   2.574   4.034
 4391SOL     OW 8742   0.482   3.307   3.852
 4391SOL    HW1 8743   0.411   3.275   3.915
 4391SOL    HW2 8744   0.535   3.228   3.820
 4392SOL     OW 8745   1.678   3.141   4.394
 4392SOL    HW1 8746   1.774   3.143   4.421
 4392SOL    HW2 8747   1.641   3.234   4.393
 4393SOL     OW 8748   1.387   2.462   3.789
 4393SOL    HW1 8749   1.334   2.424   3.864
 4393SOL    HW2 8750   1.484   2.452   3.808
 4394SOL     OW 8751   0.490   2.158   4.020
 4394SOL    HW1 8752   0.550   2.095   3.969
 4394SOL    HW2 8753   0.470   2.237   3.963
 4395SOL     OW 8754   1.768   3.072   5.357
 4395SOL    HW1 8755   1.826   3.038   5.283
 4395SOL    HW2 8756   1.781   3.171   5.366
 4396SOL     OW 8757   1.078   3.195   5.032
 4396SOL    HW1 8758   0.992   3.184   5.083
 4396SOL    HW2 8759   1.150   3.141   5.075
 4397SOL     OW 8760   1.605   3.492   5.374
 4397SOL    HW1 8761   1.605   3.542   5.287
 4397SOL    HW2 8762   1.688   3.437   5.381
 4398SOL     OW 8763   1.146   3.066   4.796
 4398SOL    HW1 8764   1.113   3.115   4.876
 4398SOL    HW2 8765   1.124   3.117   4.713
 4399SOL     OW 8766   1.649   2.963   4.830
 4399SOL    HW1 8767   1.626   3.022   4.907
 4399SOL    HW2 8768   1.589   2.985   4.753
 4400SOL     OW 8769   0.949   1.962   5.089
 4400SOL    HW1 8770   0.982   1.928   5.001
 4400SOL    HW2 8771   1.026   2.000   5.141
 4401SOL     OW 8772   0.993   2.982   5.446
 4401SOL    HW1 8773   0.903   3.016   5.474
 4401SOL    HW2 8774   0.982   2.903   5.386
 4402SOL     OW 8775   0.730   2.936   4.122
 4402SOL    HW1 8776   0.706   2.919   4.217
 4402SOL    HW2 8777   0.812   2.884   4.098
 4403SOL     OW 8778   0.438   2.692   5.000
 4403SOL    HW1 8779   0.503   2.687   5.075
 4403SOL    HW2 8780   0.385   2.607   4.996
 4404SOL     OW 8781   1.236   2.242   4.988
 4404SOL    HW1 8782   1.263   2.318   5.048
 4404SOL    HW2 8783   1.149   2.265   4.943
 4405SOL     OW 8784   0.084   3.404   5.018
 4405SOL    HW1 8785   0.050   3.498   5.032
 4405SOL    HW2 8786   0.175   3.395   5.059
 4406SOL     OW 8787   0.380   2.969   4.201
 4406SOL    HW1 8788   0.351   3.028   4.126
 4406SOL    HW2 8789   0.420   2.885   4.164
 4407SOL     OW 8790   0.545   2.404   4.547
 4407SOL    HW1 8791   0.548   2.476   4.477
 4407SOL    HW2 8792   0.617   2.421   4.615
 4408SOL     OW 8793   1.247   3.233   4.123
 4408SOL    HW1 8794   1.304   3.309   4.153
 4408SOL    HW2 8795   1.154   3.245   4.158
 4409SOL     OW 8796   1.277   3.342   4.906
 4409SOL    HW1 8797   1.355   3.352   4.968
 4409SOL    HW2 8798   1.210   3.280   4.946
 4410SOL     OW 8799   1.624   2.455   4.208
 4410SOL    HW1 8800   1.554   2.509   4.255
 4410SOL    HW2 8801   1.700   2.514   4.183
 4411SOL     OW 8802   0.373   3.350   5.057
 4411SOL    HW1 8803   0.368   3.312   4.965
 4411SOL    HW2 8804   0.469   3.370   5.079
 4412SOL     OW 8805   0.420   2.570   5.332
 4412SOL    HW1 8806   0.499   2.621   5.299
 4412SOL    HW2 8807   0.429   2.474   5.306
 4413SOL     OW 8808   1.604   2.741   5.429
 4413SOL    HW1 8809   1.508   2.742   5.401
 4413SOL    HW2 8810   1.663   2.747   5.348
 4414SOL     OW 8811   0.951   1.977   5.445
 4414SOL    HW1 8812   1.039   2.023   5.447
 4414SOL    HW2 8813   0.965   1.879   5.431
 4415SOL     OW 8814   0.449   1.901   5.511
 4415SOL    HW1 8815   0.435   1.836   5.436
 4415SOL    HW2 8816   0.380   1.973   5.507
 4416SOL     OW 8817   0.603   2.755   4.768
 4416SOL    HW1 8818   0.642   2.845   4.752
 4416SOL    HW2 8819   0.560   2.753   4.858
 4417SOL     OW 8820   1.359   2.665   4.781
 4417SOL    HW1 8821   1.287   2.682   4.714
 4417SOL    HW2 8822   1.398   2.574   4.765
 4418SOL     OW 8823   1.212   2.342   3.999
 4418SOL    HW1 8824   1.223   2.258   4.052
 4418SOL    HW2 8825   1.194   2.418   4.062
 4419SOL     OW 8826   0.312   2.086   4.956
 4419SOL    HW1 8827   0.272   2.104   5.046
 4419SOL    HW2 8828   0.322   1.988   4.943
 4420SOL     OW 8829   0.003   3.136   5.012
 4420SOL    HW1 8830   0.026   3.085   5.095
 4420SOL    HW2 8831   0.020   3.234   5.028
 4421SOL     OW 8832   0.724   2.508   4.754
 4421SOL    HW1 8833   0.795   2.489   4.687
 4421SOL    HW2 8834   0.693   2.603   4.744
 4422SOL     OW 8835   0.284   1.903   4.396
 4422SOL    HW1 8836   0.297   2.002   4.409
 4422SOL    HW2 8837   0.306   1.855   4.481
 4423SOL     OW 8838   1.619   2.234   4.044
 4423SOL    HW1 8839   1.660   2.162   4.100
 4423SOL    HW2 8840   1.600   2.314   4.100
 4424SOL     OW 8841   1.044   2.611   4.682
 4424SOL    HW1 8842   1.034   2.629   4.780
 4424SOL    HW2 8843   1.008   2.520   4.660
 4425SOL     OW 8844   0.977   3.375   5.432
 4425SOL    HW1 8845   0.950   3.430   5.354
 4425SOL    HW2 8846   1.034   3.299   5.402
 4426SOL     OW 8847   1.830   3.339   5.354
 4426SOL    HW1 8848   1.851   3.365   5.259
 4426SOL    HW2 8849   1.906   3.366   5.413
 4427SOL     OW 8850   0.372   2.748   5.537
 4427SOL    HW1 8851   0.456   2.788   5.574
 4427SOL    HW2 8852   0.395   2.673   5.475
 4428SOL     OW 8853   1.490   2.083   3.826
 4428SOL    HW1 8854   1.424   2.022   3.870
 4428SOL    HW2 8855   1.535   2.139   3.896
 4429SOL     OW 8856   1.270   2.705   3.735
 4429SOL    HW1 8857   1.309   2.614   3.750
 4429SOL    HW2 8858   1.302   2.741   3.647
 4430SOL     OW 8859   1.052   3.208   4.580
 4430SOL    HW1 8860   1.049   3.131   4.515
 4430SOL    HW2 8861   1.106   3.282   4.540
 4431SOL     OW 8862   0.327   2.714   4.713
 4431SOL    HW1 8863   0.425   2.731   4.711
 4431SOL    HW2 8864   0.309   2.618   4.733
 4432SOL     OW 8865   0.333   2.414   4.711
 4432SOL    HW1 8866   0.283   2.327   4.711
 4432SOL    HW2 8867   0.403   2.413   4.640
 4433SOL     OW 8868   1.169   2.250   5.391
 4433SOL    HW1 8869   1.111   2.270   5.470
 4433SOL    HW2 8870   1.256   2.299   5.399
 4434SOL     OW 8871   1.186   2.053   5.194
 4434SOL    HW1 8872   1.175   2.116   5.271
 4434SOL    HW2 8873   1.206   2.104   5.111
 4435SOL     OW 8874   8.960   3.204   3.938
 4435SOL    HW1 8875   8.930   3.178   3.846
 4435SOL    HW2 8876   8.967   3.122   3.995
 4436SOL     OW 8877   0.134   3.665   4.744
 4436SOL    HW1 8878   0.110   3.571   4.720
 4436SOL    HW2 8879   0.218   3.691   4.696
 4437SOL     OW 8880   0.527   3.450   4.651
 4437SOL    HW1 8881   0.604   3.513   4.658
 4437SOL    HW2 8882   0.543   3.386   4.576
 4438SOL     OW 8883   0.987   2.646   4.950
 4438SOL    HW1 8884   1.047   2.624   5.026
 4438SOL    HW2 8885   0.897   2.605   4.966
 4439SOL     OW 8886   0.004   2.465   4.831
 4439SOL    HW1 8887   0.094   2.436   4.800
 4439SOL    HW2 8888   8.998   2.453   4.931
[truncated: 2,674,652 more chars]
